# Supplementary material for: Development of Genetic Markers in Eucalyptus Species by Target Enrichment and Exome Sequencing
Source: PLoS One. 2015 Jan 20;10(1):e0116528. doi: 10.1371/journal.pone.0116528 (PMC4300219; doi:10.1371/journal.pone.0116528)
Supplement: S2 Table — (XLSX) [file pone.0116528.s002.xlsx]

## Sheet: Sheet1
Table S2: Functional Annotation of selected genes across E. grandis genome sequence using Phytozome v10.
GENE ID	Phytozome transcript ID	Chromosome Number	PFAM	Panther	KOG	KEGG Orthology	Gene Ontology terms
4CL	Eucgr.C02284.1	3	PF00501- AMP-binding enzyme	PTHR24096- FAMILY NOT NAMED,PTHR24096:SF43- SUBFAMILY NOT NAMED	KOG1176-Acyl-CoA synthetase	K01904=4-coumarate-CoA ligase [EC:6.2.1.12]	GO:0003824=catalytic activity,GO:0008152=metabolic process
ACO1	Eucgr.K00747.1	11	PF03171=2OG-Fe(II) oxygenase superfamily	PTHR10209=OXIDOREDUCTASE, 2OG-FE(II) OXYGENASE FAMILY PROTEIN,PTHR10209:SF55=OXIDOREDUCTASE, 2OG-FE(II) OXYGENASE FAMILY PROTEIN	KOG0143=Iron/ascorbate family oxidoreductases	K05933=aminocyclopropanecarboxylate oxidase [EC:1.14.17.4]	GO:0016491=oxidoreductase activity,GO:0055114=oxidation-reduction process.
ADH	Eucgr.I00224.1	9	PF00107=Zinc-binding dehydrogenase,PF08240=Alcohol dehydrogenase GroES-like domain	PTHR11695=ALCOHOL DEHYDROGENASE RELATED,PTHR11695:SF4=ALCOHOL DEHYDROGENASE	KOG0022=Alcohol dehydrogenase, class III	K00001=alcohol dehydrogenase [EC:1.1.1.1]	GO:0008270=zinc ion binding,GO:0016491=oxidoreductase activity,GO:0055114=oxidation-reduction process
AP2L	Eucgr.K02547.1	11	PF01486=K-box region,PF00319=SRF-type transcription factor (DNA-binding and dimerisation domain)	PTHR11945:SF19=MADS BOX PROTEIN,PTHR11945=MADS BOX PROTEIN	KOG0014=MADS box transcription factor	K09264=MADS-box transcription factor, plant	GO:0003700=sequence-specific DNA binding transcription factor activity,GO:0006355=regulation of transcription, DNA-dependent,GO:0005634=nucleus,GO:0003677=DNA binding,GO:0046983=protein dimerization activity,GO:0043565=sequence-specific DNA binding.
ARF	Eucgr.B03551.1	2	PF02309=AUX/IAA family,PF06507=Auxin response factor,PF02362=B3 DNA binding domain				GO:0006355=regulation of transcription, DNA-dependent,GO:0005634=nucleus,GO:0003677=DNA binding,GO:0009725=response to hormone stimulus
ARF2	Eucgr.F02090.1	6	PF02309=AUX/IAA family,PF06507=Auxin response factor,PF02362=B3 DNA binding domain			K14486=auxin response factor	GO:0003677=DNA binding,GO:0009725=response to hormone stimulus,GO:0005634=nucleus,GO:0006355=regulation of transcription, DNA-dependent.
ASP	Eucgr.E01756.1	5	PF00026=Eukaryotic aspartyl protease	PTHR13683=ASPARTYL PROTEASES,PTHR13683:SF98=CHLOROPLAST NUCLEIOD DNA-BINDING-RELATED	KOG1339=Aspartyl protease		GO:0006508=proteolysis,GO:0004190=aspartic-type endopeptidase activity
BFN1	Eucgr.D00695.1	4	PF02265=S1/P1 Nuclease				GO:0003676=nucleic acid binding,GO:0004519=endonuclease activity, GO:0006308=DNA catabolic process
BP	Eucgr.F00106.1	6	PF03790=KNOX1 domain,PF00046=Homeobox domain,PF03789=ELK domain,PF03791=KNOX2 domain	PTHR11850=HOMEOBOX PROTEIN TRANSCRIPTION FACTORS,PTHR11850:SF50=PRE-B-CELL LEUKEMIA TRANSCRIPTION FACTOR 2	KOG0773=Transcription factor MEIS1 and related HOX domain proteins		GO:0003677=DNA binding,GO:0005634=nucleus,GO:0043565=sequence-specific DNA binding,GO:0006355=regulation of transcription, DNA-dependent,GO:0003700=sequence-specific DNA binding transcription factor activity
bZIP	Eucgr.H00931.1	8	PF00170=bZIP transcription factor	PTHR22952:SF45=SUBFAMILY NOT NAMED,PTHR22952=CAMP-RESPONSE ELEMENT BINDING PROTEIN-RELATED			GO:0003700=sequence-specific DNA binding transcription factor activity,GO:0043565=sequence-specific DNA binding,GO:0046983=protein dimerization activity,GO:0006355=regulation of transcription, DNA-dependent.
C3H	Eucgr.A02190.1	1	PF00067=Cytochrome P450	PTHR24298:SF44=SUBFAMILY NOT NAMED,PTHR24298=FAMILY NOT NAMED	KOG0156=Cytochrome P450 CYP2 subfamily	K09754=p-coumarate 3-hydroxylase [EC:1.14.13.-]	GO:0005506=iron ion binding,GO:0009055=electron carrier activity,GO:0016705=oxidoreductase activity, acting on paired donors, with incorporation or reduction of molecular oxygen,GO:0020037=heme binding,GO:0055114=oxidation-reduction process
C4H	Eucgr.J01844.1	10	PF00067=Cytochrome P450	PTHR24298:SF44=SUBFAMILY NOT NAMED,PTHR24298=FAMILY NOT NAMED	KOG0156=Cytochrome P450 CYP2 subfamily	K00487=trans-cinnamate 4-monooxygenase [EC:1.14.13.11]	GO:0005506=iron ion binding,GO:0009055=electron carrier activity,GO:0016705=oxidoreductase activity, acting on paired donors, with incorporation or reduction of molecular oxygen,GO:0020037=heme binding,GO:0055114=oxidation-reduction process
CAD1	Eucgr.G01350.1	7	PF00107=Zinc-binding dehydrogenase,PF08240=Alcohol dehydrogenase GroES-like domain	PTHR11695=ALCOHOL DEHYDROGENASE RELATED,PTHR11695:SF285=L-THREONINE 3-DEHYDROGENASE	KOG0023=Alcohol dehydrogenase, class V	K00083=cinnamyl-alcohol dehydrogenase [EC:1.1.1.195	GO:0008270=zinc ion binding,GO:0016491=oxidoreductase activity,GO:0055114=oxidation-reduction process
CAld5H	Eucgr.J02393.1	10	PF00067=Cytochrome P450	PTHR24298=FAMILY NOT NAMED	KOG0156=Cytochrome P450 CYP2 subfamily	K09755=ferulate-5-hydroxylase [EC:1.14.-.-]	GO:0005506=iron ion binding ,GO:0009055= electron carrier activity,GO:0016705=oxidoreductase activity, acting on paired donors, with incorporation or reduction of molecular oxygen,GO:0020037= heme binding,GO:0055114=oxidation-reduction process
CCAAT	Eucgr.G03377.1	7	PF02045=CCAAT-binding transcription factor (CBF-B/NF-YA) subunit B	PTHR12632:SF5=TRANSCRIPTIONAL ACTIVATOR PHP2-RELATED,PTHR12632=TRANSCRIPTION FACTOR NF-Y ALPHA-RELATED			GO:0003700=sequence-specific DNA binding transcription factor activity,GO:0006355=regulation of transcription, DNA-dependent,GO:0005634=nucleus
CCoAOMT1	Eucgr.I01134.1	9	PF01596=O-methyltransferase	PTHR10509=O-METHYLTRANSFERASE-RELATED	KOG1663=O-methyltransferase	K00588= caffeoyl-CoA O-methyltransferase [EC:2.1.1.104]	GO:0008171=O-methyltransferase activity
CesA1	Eucgr.D00476.1	4	PF03552=Cellulose synthase	PTHR13301=X-BOX TRANSCRIPTION FACTOR-RELATED,PTHR13301:SF23=_		K10999cellulose synthase A [EC:2.4.1.12]	GO:0016760-cellulose synthase (UDP-forming) activity,GO:0030244=cellulose biosynthetic process,GO:0016020=membrane,GO:0055114=oxidation-reduction process.
CesA2	Eucgr.A01324.1	1	PF03552=Cellulose synthase	PTHR13301=X-BOX TRANSCRIPTION FACTOR-RELATED,PTHR13301:SF23=_		K10999cellulose synthase A [EC:2.4.1.12]	GO:0016760=cellulose synthase (UDP-forming) activity,GO:0030244=cellulose biosynthetic process,GO:0016020=membrane
CesA3	Eucgr.C00246.1	3	PF03552=Cellulose synthase	PTHR13301=X-BOX TRANSCRIPTION FACTOR-RELATED,PTHR13301:SF24=_		K10999cellulose synthase A [EC:2.4.1.12]	GO:0016760=cellulose synthase (UDP-forming) activity,GO:0030244=cellulose biosynthetic process,GO:0016020=membrane.
CesA4	Eucgr.G03380.1	7	PF03552=Cellulose synthase	PTHR13301=X-BOX TRANSCRIPTION FACTOR-RELATED,PTHR13301:SF25		K10999cellulose synthase A [EC:2.4.1.12]	GO:0016760=cellulose synthase (UDP-forming) activity,GO:0030244=cellulose biosynthetic process,GO:0016020=membrane.
CesA5	Eucgr.H00939.1	8	PF03552=Cellulose synthase	PTHR13301=X-BOX TRANSCRIPTION FACTOR-RELATED,PTHR13301:SF21			GO:0016760=cellulose synthase (UDP-forming) activity,GO:0030244=cellulose biosynthetic process,GO:0016020=membrane
CesA6	Eucgr.B01532.1	2	PF03552=Cellulose synthase	PTHR13301=X-BOX TRANSCRIPTION FACTOR-RELATED,PTHR13301:SF1			GO:0016760=cellulose synthase (UDP-forming) activity,GO:0030244=cellulose biosynthetic process,GO:0016020=membrane
CKX	Eucgr.H03190.1	8	PF01565=FAD binding domain, PF09265==Cytokinin dehydrogenase 1, FAD and cytokinin binding	PTHR13878=GULONOLACTONE OXIDASE,PTHR13878:SF19=SUB FAMILY NOT NAMED	KOG1231=Proteins containing the FAD binding domain		GO:0016491= oxidoreductase activity,GO:0050660= flavin adenine dinucleotide binding,GO:0055114= oxidation-reduction process,GO:0019139= cytokinin dehydrogenase activity,GO:0009690= cytokinin metabolic process,GO:0008762,
COMT1	Eucgr.A01392.1	1	PF00891=O-methyltransferase,PF08100=Dimerisation domain	PTHR11746=O-METHYLTRANSFERASE	KOG3178=Hydroxyindole-O-methyltransferase and related SAM-dependent methyltransferases		GO:0008171=O-methyltransferase activity,GO:0008168=methyltransferase activity,GO:0046983=protein dimerization activity
CRE	Eucgr.B02664.1	2	PF00512=His Kinase A (phospho-acceptor) domain,PF00072=Response regulator receiver domain,PF02518=Histidine kinase-, DNA gyrase B-, and HSP90-like ATPase,PF03924=CHASE domain	PTHR24423=TWO-COMPONENT SENSOR HISTIDINE KINASE,PTHR24423:SF37=_	KOG0519=Sensory transduction histidine kinase	K14489=arabidopsis histidine kinase 2/3/4 (cytokinin receptor) [EC:2.7.13.3]	GO:0000156=phosphorelay response regulator activity,GO:0000160=phosphorelay signal transduction system,GO:0006355=regulation of transcription, DNA-dependent,GO:0000155=phosphorelay sensor kinase activity,GO:0007165=signal transduction,GO:0016020=membrane,GO:0005524=ATP binding
DHN	Eucgr.I02392.1	9	PF00257=Dehydrin				GO:0006950=response to stress,GO:0009415=response to water stimulus
DIR1	Eucgr.E00810.1	5	PF03018=Dirigent-like protein	PTHR21495:SF5=DISEASE RESISTANCE RESPONSE PROTEIN-RELATED,PTHR21495=NUCLEOPORIN-RELATED
DOF1	Eucgr.K02841.1	11	PF02701=Dof domain, zinc finger				GO:0003677=DNA binding,GO:0008270=zinc ion binding,GO:0006355=regulation of transcription, DNA-dependent
DREB1	Eucgr.G03094.1	7	PF00847=AP2 domain			K09286=EREBP-like factor	GO:0003700=sequence-specific DNA binding transcription factor activity,GO:0006355=regulation of transcription, DNA-dependent
DUF1	Eucgr.F00001.1	6	PF03629=Domain of unknown function (DUF303)
ERF	Eucgr.G00393.1	7	PF00847=AP2 domain				GO:0003700=sequence-specific DNA binding transcription factor activity,GO:0006355=regulation of transcription, DNA-dependent
EXPA	Eucgr.G02490.1	7	PF01357=Pollen allergen,PF03330=Rare lipoprotein A (RlpA)-like double-psi beta-barrel
EXPB	Eucgr.E01620.1	5	PF01357=Pollen allergen,PF03330=Rare lipoprotein A (RlpA)-like double-psi beta-barrel
F5H	Eucgr.J02393.1	10	PF00067=Cytochrome P450	PTHR24298=FAMILY NOT NAMED	KOG0156=Cytochrome P450 CYP2 subfamily	K09755=ferulate-5-hydroxylase [EC:1.14.-.-]	GO:0005506=iron ion binding ,GO:0009055= electron carrier activity,GO:0016705=oxidoreductase activity, acting on paired donors, with incorporation or reduction of molecular oxygen,GO:0020037= heme binding,GO:0055114=oxidation-reduction process
FLA1	Eucgr.B02486.1	2	PF02469=Fasciclin domain	PTHR10900:SF23=FLA (FASCICLIN-LIKE ARABINOGALACTAN PROTEIN),PTHR10900=PERIOSTIN-RELATED
GA20	Eucgr.K00184.1	11	PF03171=2OG-Fe(II) oxygenase superfamily	PTHR10209=OXIDOREDUCTASE, 2OG-FE(II) OXYGENASE FAMILY PROTEIN,PTHR10209:SF55=OXIDOREDUCTASE, 2OG-FE(II) OXYGENASE FAMILY PROTEIN	KOG0143=Iron/ascorbate family oxidoreductases	K05282=gibberellin 20-oxidase [EC:1.14.11.12]	GO:0016491=oxidoreductase activity,GO:0055114=oxidation-reduction process.
GATA1	Eucgr.G02840.1	7	PF00320=GATA zinc finger	PTHR10071:SF113=ZINC FINGER (GATA TYPE) FAMILY PROTEIN,PTHR10071=TRANSCRIPTION FACTOR GATA (GATA BINDING FACTOR)			GO:0003700=sequence-specific DNA binding transcription factor activity,GO:0008270=zinc ion binding,GO:0043565=sequence-specific DNA binding,GO:0006355=regulation of transcription, DNA-dependent
GLU	Eucgr.I01325.1	9	PF00759=Glycosyl hydrolase family 9	PTHR22298=ENDO-1,4-BETA-GLUCANASE		K01179=endoglucanase [EC:3.2.1.4]	GO:0004553=hydrolase activity, hydrolyzing O-glycosyl compounds,GO:0005975=carbohydrate metabolic process
GRAS1	Eucgr.I00704.1	9	PF03514=GRAS domain family
GT	Eucgr.L00636.1	_	PF00201=UDP-glucoronosyl and UDP-glucosyl transferase	PTHR11926=GLUCOSYL/GLUCURONOSYL TRANSFERASES,PTHR11926:SF15=UDP-GLUCOSYLTRANSFERASE	KOG1192=UDP-glucuronosyl and UDP-glucosyl transferase		GO:0016758=transferase activity, transferring hexosyl groups,GO:0008152=metabolic process
GT 1	Eucgr.K03214.1	11	PF03360=Glycosyltransferase family 43	PTHR10896=GALACTOSYLGALACTOSYLXYLOSYLPROTEIN 3-BETA-GLUCURONOSYLTRANSFERASE (BETA-1,3-GLUCURONYLTRANSFERASE),PTHR10896:SF1=BETA-1,3-GLUCURONYLTRANSFERASE	KOG1476=Beta-1,3-glucuronyltransferase B3GAT1/SQV-8		GO:0015018=galactosylgalactosylxylosylprotein 3-beta-glucuronosyltransferase activity,GO:0016020=membrane
HB	Eucgr.I02222.1	9	PF00046=Homeobox domain	PTHR24329:SF295=SUBFAMILY NOT NAMED,PTHR24329=FAMILY NOT NAMED			GO:0003700=sequence-specific DNA binding transcription factor activity,GO:0043565=sequence-specific DNA binding,GO:0006355=regulation of transcription, DNA-dependent
HB1 ClassIII	Eucgr.F03066.1	6	PF08670=MEKHLA domain,PF01852=START domain,PF00046=Homeobox domain	PTHR24326==FAMILY NOT NAMED,PTHR24326:SF218=SUBFAMILY NOT NAMED	KOG0483=Transcription factor HEX, contains HOX and HALZ domains	K09338=homeobox-leucine zipper protein	GO:0003700=sequence-specific DNA binding transcription factor activity,GO:0043565==sequence-specific DNA binding,GO:0006355=regulation of transcription.
HBI class II	Eucgr.F02206.1	6	PF02183,PF00046=Homeobox domain	PTHR24326=FAMILY NOT NAMED,PTHR24326:SF218=SUBFAMILY NOT NAMED	KOG0842=Transcription factor tinman/NKX2-3, contains HOX domain		GO:0003700=sequence-specific DNA binding transcription factor activity,GO:0043565==sequence-specific DNA binding,GO:0006355=regulation of transcription, DNA-dependent,GO:0003677=regulation of transcription, DNA-dependent,GO:0005634=nucleus
HCT	Eucgr.J03126.1	10	PF02458=Transferase family			K13065=shikimate O-hydroxycinnamoyltransferase [EC:2.3.1.133]	GO:0016747=transferase activity, transferring acyl groups other than amino-acyl groups
HDKNOX1	Eucgr.D01935.1	4	PF03791=KNOX2 domain,PF00046=Homeobox domain,PF03790=KNOX1 domain,PF03789=ELK domain	PTHR11850:SF15=HOMEOBOX PROTEIN KNOTTED-1-RELATED,PTHR11850=HOMEOBOX PROTEIN TRANSCRIPTION FACTORS	KOG0773=Transcription factor MEIS1 and related HOX domain proteins		GO:0003677=DNA binding,GO:0005634=nucleus,GO:0043565=sequence-specific DNA binding,GO:0006355=regulation of transcription, DNA-dependent,GO:0003700=sequence-specific DNA binding transcription factor activity
HYD	Eucgr.F02972.1	6	PF00561=alpha/beta hydrolase fold	PTHR10992=ALPHA/BETA HYDROLASE FOLD-CONTAINING PROTEIN,PTHR10992:SF81=ABHYDROLASE DOMAIN-CONTAINING PROTEIN 11-RELATED	KOG2382=Predicted alpha/beta hydrolase
IAA	Eucgr.L01933.1	_	PF02309=AUX/IAA family				GO:0006355=regulation of transcription, DNA-dependent,GO:0005634=nucleus
KNOX2	Eucgr.C02727.1	3	PF03791=KNOX2 domain,PF00046=Homeobox domain,PF03790=KNOX1 domain,PF03789=ELK domain	PTHR11850:SF15=HOMEOBOX PROTEIN KNOTTED-1-RELATED,PTHR11850=HOMEOBOX PROTEIN TRANSCRIPTION FACTORS	KOG0773=Transcription factor MEIS1 and related HOX domain proteins		GO:0003677=DNA binding,GO:0005634=nucleus,GO:0043565=sequence-specific DNA binding,GO:0006355=regulation of transcription, DNA-dependent,GO:0003700=sequence-specific DNA binding transcription factor activity
KOR	Eucgr.G00035.1	7	PF00759=Glycosyl hydrolase family 9	PTHR22298=ENDO-1,4-BETA-GLUCANASE			GO:0004553=hydrolase activity, hydrolyzing O-glycosyl compounds,GO:0005975=carbohydrate metabolic process
LAC	Eucgr.G02746.1	7	PF11852=Domain of unknown function (DUF3372),PF02922=Carbohydrate-binding module 48 (Isoamylase N-terminal domain)	PTHR10357:SF22=PULLULANASE,PTHR10357=ALPHA-AMYLASE	KOG0470=1,4-alpha-glucan branching enzyme/starch branching enzyme II		GO:0004553=hydrolase activity, hydrolyzing O-glycosyl compounds,GO:0005975=carbohydrate metabolic process
LAC2	Eucgr.B02316.1	2	PF00394=Multicopper oxidase,PF07731=Multicopper oxidase,PF07732=Multicopper oxidase	PTHR11709=MULTI-COPPER OXIDASE,PTHR11709:SF9=LACCASE	KOG1263=Multicopper oxidases		GO:0016491=oxidoreductase activity,GO:0055114=oxidation-reduction process,GO:0005507=copper ion binding
LBD	Eucgr.E01414.1	5	PF03195=Protein of unknown function DUF260
LEAFY	Eucgr.K02192.1	11	PF01698=Floricaula / Leafy protein				GO:0003677=DNA binding,GO:0006355=regulation of transcription, DNA-dependent
LIM1	Eucgr.F02243.1	6	PF00412=LIM domain	PTHR24206=FAMILY NOT NAMED,PTHR24206:SF66=SUBFAMILY NOT NAMED	KOG1700=Regulatory protein MLP and related LIM proteins		GO:0008270=zinc ion binding
MAN	Eucgr.A01823.1	1	PF00150=Cellulase (glycosyl hydrolase family 5				GO:0005975=carbohydrate metabolic process,GO:0004553=hydrolase activity, hydrolyzing O-glycosyl compounds
MAX	Eucgr.K01130.1	11		PTHR23125:SF211,PTHR23125=F-BOX/LEUCINE RICH REPEAT PROTEIN	KOG1947=Leucine rich repeat proteins, some proteins contain F-box
MIBP1	Eucgr.K02932.1	11	PF00403=Heavy-metal-associated domain	PTHR22814:SF13=COPPER CHAPERONE-RELATED,PTHR22814=COPPER TRANSPORT PROTEIN ATOX1-RELATED	KOG1603=Copper chaperone		GO:0046872=metal ion binding,GO:0030001=metal ion transport
MTS	Eucgr.K00881.1	11	PF01397=Terpene synthase, N-terminal domain,PF03936=Terpene synthase family, metal binding domain			K12467=myrcene/ocimene synthase [EC:4.2.3.15]	GO:0016829=lyase activity,GO:0008152=metabolic process,GO:0000287=magnesium ion binding.
MUR3	Eucgr.A01318.1	1	PF03016=Exostosin family	PTHR11062=EXOSTOSIN (HEPARAN SULFATE GLYCOSYLTRANSFERASE)-RELATED	KOG1021=Acetylglucosaminyltransferase EXT1/exostosin 1		GO:0016020=membrane
MYB1	Eucgr.G01774.1	7	PF00249=Myb-like DNA-binding domain	PTHR10641=MYB-LIKE DNA-BINDING PROTEIN MYB		K09422=myb proto-oncogene protein	GO:0003677=DNA binding
MYB2	Eucgr.B00373.1	2	PF00249=Myb-like DNA-binding domain	PTHR10641=MYB-LIKE DNA-BINDING PROTEIN MYB	KOG0048=Transcription factor, Myb superfamily		GO:0003677=DNA binding
NAM1	Eucgr.E01095.1	5	PF02365=No apical meristem (NAM) protein				GO:0003677=DNA binding,GO:0006355=regulation of transcription, DNA-dependent
PAAPA	Eucgr.D01413.1	4
PAE	Eucgr.A00994.1	1	PF03283=Pectinacetylesterase	PTHR21562:SF1=PECTIN ACETYLESTERASE,PTHR21562=NOTUM-RELATED	KOG4287=Pectin acetylesterase and similar proteins
PAL	Eucgr.J01079.1	10	PF00221=Aromatic amino acid lyase	PTHR10362=HISTIDINE AMMONIA-LYASE,PTHR10362:SF3=PHENYLALANINE AMMONIA-LYASE	KOG0222=Phenylalanine and histidine ammonia-lyase	K10775=phenylalanine ammonia-lyase [EC:4.3.1.24]	GO:0016841=ammonia-lyase activity,GO:0009058=biosynthetic process
PG	Eucgr.C00786.1	3	PF00295=Glycosyl hydrolases family 28				GO:0004650=polygalacturonase activity,GO:0005975=carbohydrate metabolic process.
PIP1	Eucgr.G03037.1	7	PF00230=Major intrinsic protein	PTHR19139=AQUAPORIN TRANSPORTER,PTHR19139:SF55=SUBFAMILY NOT NAMED	KOG0223=Aquaporin (major intrinsic protein family)	K09872=aquaporin PIP	GO:0005215=transporter activity,GO:0006810=transport,GO:0016020=membrane
PL	Eucgr.G02887.1	7	PF00544=Pectate lyase
POX1	Eucgr.J02484.1	10	PF00141=Peroxidase				GO:0004601= peroxidase activity,GO:0020037= heme binding,GO:0006979= response to oxidative stress,GO:0055114=oxidation-reduction process
PTM5	Eucgr.D02425.1	4	PF00319=SRF-type transcription factor (DNA-binding and dimerisation domain)	PTHR11945:SF19=MADS BOX PROTEIN,PTHR11945=MADS BOX PROTEIN			GO:0003677=DNA binding,GO:0043565=sequence-specific DNA binding,GO:0006355=regulation of transcription, DNA-dependent,GO:0005634=nucleus,GO:0003700=sequence-specific DNA binding transcription factor activity, GO:0046983=,
RAB	Eucgr.J02962.1	10	PF00071=Ras family	PTHR24073=FAMILY NOT NAMED,PTHR24073:SF260=SUBFAMILY NOT NAMED	KOG0394=Ras-related GTPase	K07897=Ras-related protein Rab-7A	GO:0005525=GTP binding,GO:0007264,GO:0005622
RNS	Eucgr.G02497.1	7	PF00445=Ribonuclease T2 family	PTHR11240=RIBONUCLEASE T2	KOG1642=Ribonuclease, T2 family	K01166=ribonuclease T2 [EC:3.1.27.1]	GO:0003723=RNA binding,GO:0033897=ribonuclease T2 activity
ROP1	Eucgr.J02468.1	10	PF00071=Ras family	PTHR24072:SF353,PTHR24072=RHO FAMILY GTPASE	KOG0393=Ras-related small GTPase, Rho type	K07975=Rho family, other	GO:0005525=GTP binding,GO:0007264,GO:0005622
SAMS	Eucgr.A01021.1	1	PF02772=S-adenosylmethionine synthetase, central domain,PF02773=S-adenosylmethionine synthetase, C-terminal domain,PF00438=S-adenosylmethionine synthetase, N-terminal domain	PTHR11964=S-ADENOSYLMETHIONINE SYNTHETASE	KOG1506=S-adenosylmethionine synthetase	K00789=S-adenosylmethionine synthetase [EC:2.5.1.6]	GO:0004478=methionine adenosyltransferase activity,GO:0006556=S-adenosylmethionine biosynthetic process,GO:0005524=ATP binding.
SBP1	Eucgr.K02545.1	11	PF03110=SBP domain				GO:0003677=DNA binding,GO:0005634=nucleus
SCD	Eucgr.D01837.1	4	PF00106=short chain dehydrogenase	PTHR24320=FAMILY NOT NAMED	KOG1208=Dehydrogenases with different specificities (related to short-chain alcohol dehydrogenases)		GO:0016491=oxidoreductase activity,GO:0008152=metabolic process
SND1	Eucgr.E01053.1	5	PF02365=No apical meristem (NAM) protein				GO:0003677=DNA binding,GO:0006355=regulation of transcription, DNA-dependent
STM	Eucgr.D01364.1	4	PF03790=KNOX1 domain,PF00046=Homeobox domain,PF03789=ELK domain,PF03791=KNOX2 domain	PTHR11850:SF48=HOMEOBOX PROTEIN MEIS3,PTHR11850=HOMEOBOX PROTEIN TRANSCRIPTION FACTORS	KOG0773=Transcription factor MEIS1 and related HOX domain proteins		GO:0003677=DNA binding,GO:0005634=nucleus,GO:0043565=sequence-specific DNA binding,GO:0006355==regulation of transcription,GO:0003700=sequence-specific DNA binding transcription factor activity
SuSy1	Eucgr.C00769.1	3	PF00534=Glycosyl transferases group 1,PF00862=Sucrose synthase	PTHR12526=GLYCOSYLTRANSFERASE,PTHR12526:SF27=SUCROSE SYNTHASE	KOG0853=Glycosyltransferase	K00695=sucrose synthase [EC:2.4.1.13]	GO:0009058=biosynthetic process,GO:0005985=sucrose metabolic process.
TUA1	Eucgr.F00470.1	6	PF03953=Tubulin C-terminal domain,PF00091=Tubulin/FtsZ family, GTPase domain	PTHR11588=TUBULIN	KOG1376=Alpha tubulin	K07374=tubulin alpha	GO:0051258= protein polymerization,GO:0043234= protein complex,GO:0003924= GTPase activity,GO:0005525= GTP binding,GO:0006184= GTP catabolic process,GO:0007017= microtubule-based process,GO:0005874= microtubule
UBILIG	Eucgr.E00050.1	5	PF03145=Seven in absentia protein family	PTHR10315=SEVEN IN ABSENTIA HOMOLOG	KOG3002=Zn finger protein	K04506=E3 ubiquitin-protein ligase SIAH1 [EC:6.3.2.19]	GO:0006511=ubiquitin-dependent protein catabolic process,GO:0007275=multicellular organismal development,GO:0005634=nucleus
UGDH	Eucgr.J01372.1	10	PF00984=UDP-glucose/GDP-mannose dehydrogenase family, central domain,PF03720=UDP-glucose/GDP-mannose dehydrogenase family, UDP binding domain,PF03721=UDP-glucose/GDP-mannose dehydrogenase family, NAD binding domain	PTHR11374=UDP-GLUCOSE DEHYDROGENASE/UDP-MANNAC DEHYDROGENASE	KOG2666=UDP-glucose/GDP-mannose dehydrogenase	K00012=UDPglucose 6-dehydrogenase [EC:1.1.1.22]	GO:0016616=oxidoreductase activity, acting on the CH-OH group of donors, NAD or NADP as acceptor,GO:0051287=NAD binding,GO:0055114=oxidation-reduction process
UGT	Eucgr.H00279.1	8	PF00201=UDP-glucoronosyl and UDP-glucosyl transferase	PTHR11926=GLUCOSYL/GLUCURONOSYL TRANSFERASES,PTHR11926:SF15=UDP-GLUCOSYLTRANSFERASE	KOG1192=UDP-glucuronosyl and UDP-glucosyl transferase	K13691=pathogen-inducible salicylic acid glucosyltransferase [EC:2.4.1.-]	GO:0016758=transferase activity, transferring hexosyl groups,GO:0008152=metabolic process
UXS1	Eucgr.B00451.1	2	PF01370=NAD dependent epimerase/dehydratase family	PTHR10366=NAD DEPENDENT EPIMERASE/DEHYDRATASE,PTHR10366:SF35=DTDP-GLUCOSE 4-6-DEHYDRATASE			GO:0050662=coenzyme binding,GO:0044237=cellular metabolic process,GO:0003824=catalytic activity
VND6	Eucgr.A02887.1	1	PF02365=No apical meristem (NAM) protein				GO:0003677=DNA binding,GO:0006355=regulation of transcription, DNA-dependent
VND7	Eucgr.F02615.1	6	PF02365=No apical meristem (NAM) protein				GO:0003677=DNA binding,GO:0006355=regulation of transcription, DNA-dependent
WND1	Eucgr.D01671.1	4	PF02365=No apical meristem (NAM) protein				GO:0003677=DNA binding,GO:0006355=regulation of transcription, DNA-dependent
WRKY1	Eucgr.F01981.1	6	PF03106=WRKY DNA -binding domain				GO:0003700=sequence-specific DNA binding transcription factor activity,GO:0043565=sequence-specific DNA binding,GO:0006355=regulation of transcription, DNA-dependent
WUS1	Eucgr.J02429.1	10	PF00046=Homeobox domain				GO:0003700=sequence-specific DNA binding transcription factor activity,GO:0043565=sequence-specific DNA binding,GO:0006355=regulation of transcription, DNA-dependent
XCP	Eucgr.G01706.1	7	PF00112=Papain family cysteine protease,PF08246=Cathepsin propeptide inhibitor domain (I29)	PTHR12411:SF42=CYSTEINE PROTEASE,PTHR12411=CYSTEINE PROTEASE FAMILY C1-RELATED	KOG1542=Cysteine proteinase Cathepsin F		GO:0008234=cysteine-type peptidase activity,GO:0006508=proteolysis
XTH	Eucgr.C00175.1	3	PF00722=Glycosyl hydrolases family 16,PF06955=Xyloglucan endo-transglycosylase (XET) C-terminus	PTHR10963=GLYCOSYL HYDROLASE-RELATED,PTHR10963:SF14=BETA-GLUCANASE		K08235=xyloglucan:xyloglucosyl transferase [EC:2.4.1.207]	GO:0004553=hydrolase activity, hydrolyzing O-glycosyl compounds,GO:0005975=carbohydrate metabolic process,GO:0016762=xyloglucan:xyloglucosyl transferase activity,GO:0006073=cellular glucan metabolic process,GO:0005618=cell wall,GO:0048046=apoplast
XYL	Eucgr.F00108.1	6	PF02018=Carbohydrate binding domain,PF00331=Glycosyl hydrolase family 10				GO:0004553=hydrolase activity, hydrolyzing O-glycosyl compounds,GO:0005975=carbohydrate metabolic process,GO:0016798=hydrolase activity, acting on glycosyl bonds
Znf1	Eucgr.B00829.1	2	PF00097=Zinc finger, C3HC4 type (RING finger)	PTHR22937=RING FINGER CONTAINING PROTEIN,PTHR22937:SF9=ZINC FINGER (C3HC4-TYPE RING FINGER) FAMILY PROTEIN
