# Supplementary material for: Development of Genetic Markers in Eucalyptus Species by Target Enrichment and Exome Sequencing
Source: PLoS One. 2015 Jan 20;10(1):e0116528. doi: 10.1371/journal.pone.0116528 (PMC4300219; doi:10.1371/journal.pone.0116528)
Supplement: S3 Table — B, Details of InDels documented in E. tereticornis across reference sequence. (XLS) [file pone.0116528.s003.xls]

## Sheet: SNV
Table S3a: Details of SNVs documented in E. tereticornis across reference sequence
Gene ID	Position	Region	Ref_Base	Alt_Base	Quality	Read_depth	Mapping_Quality	Gapped/Ungapped
4CL	22	5'UTR	C	G	52	19	33	Both
4CL	113	5'UTR	G	A	155	60	34	Gapped
4CL	113	5'UTR	G	A,C	40	31	20	ungapped
4CL	252	EXON	C	G	144	58	41	Both
4CL	325	EXON	A	G	195	32	41	Both
4CL	357	EXON	A	C	200	31	41	Both
4CL	411	EXON	G	A	222	48	41	Both
4CL	474	EXON	C	A	222	49	36	Both
4CL	503	EXON	G	A	205	57	32	Both
4CL	533	EXON	T	A	222	48	31	Both
4CL	571	EXON	G	C	158	43	34	Both
4CL	573	EXON	G	C	78	40	33	Both
4CL	575	EXON	A	G	62.1	42	33	Both
4CL	687	EXON	G	A	222	45	36	Both
4CL	717	EXON	T	C	83	57	34	Both
4CL	726	EXON	A	G	117	64	35	Gapped
4CL	735	EXON	T	C	179	72	35	Both
4CL	747	EXON	T	C	144	79	36	Both
4CL	922	EXON	G	A	222	74	40	Both
4CL	960	EXON	G	A	172	47	38	Both
4CL	972	EXON	T	C	177	42	37	Both
4CL	992	EXON	A	C,G	222	43	38	Gapped
4CL	992	EXON	A	C	138	35	20	ungapped
4CL	1107	EXON	C	G	81	13	35	Both
4CL	1169	EXON	C	T	149	37	28	Both
4CL	1203	EXON	A	T	222	49	30	Both
4CL	1209	EXON	A	G	222	47	30	Both
4CL	1221	EXON	C	G	206	48	30	Both
4CL	1339	EXON	G	C	34	23	27	Both
4CL	1344	EXON	G	A	31	24	27	Both
4CL	1353	EXON	A	G	51	27	29	Both
4CL	1473	EXON	T	C	175	55	31	Both
4CL	1485	EXON	G	A	92	50	31	Both
4CL	1486	EXON	C	T	101	50	31	Both
4CL	1527	EXON	C	T	20	15	15	Gapped
4CL	1530	EXON	T	C	16.1	14	14	Gapped
4CL	1558	EXON	G	A	5.55	7	10	Gapped
4CL	1665	EXON	G	C	135	32	36	Both
4CL	1707	EXON	A	C	140	87	39	Both
4CL	1746	EXON	T	C,A	222	133	41	Both
4CL	2013	3'UTR	C	G	222	71	40	Both
ACO1	35	5'UTR	T	G,A	4.13	12	20	ungapped
ACO1	97	5'UTR	C	G	80	85	35	Gapped
ACO1	141	EXON	C	T	48	113	30	Gapped
ACO1	188	EXON	C	T	8.64	50	28	Both
ACO1	414	EXON	G	A	31	49	20	ungapped
ACO1	467	EXON	G	A	3.54	68	26	Gapped
ACO1	479	EXON	A	G	59	79	28	Gapped
ACO1	560	EXON	C	T,A	56	139	25	Both
ACO1	572	EXON	T	C	134	143	23	Both
ACO1	650	EXON	C	T	201	128	26	Both
ACO1	654	EXON	G	A	16.1	124	27	Gapped
ACO1	665	EXON	C	A,T	55	120	25	Both
ACO1	710	EXON	C	T,G	80	76	26	Gapped
ACO1	710	EXON	C	T	94	79	20	ungapped
ACO1	725	EXON	C	A,T	29	62	28	Gapped
ACO1	725	EXON	C	A	86	61	20	ungapped
ACO1	794	EXON	C	T,A	124	46	25	Gapped
ACO1	794	EXON	C	T	57	33	20	ungapped
ACO1	875	EXON	C	T	225	151	30	Both
ACO1	880	EXON	C	T,A	222	157	30	Gapped
ACO1	880	EXON	C	T	178	117	20	ungapped
ACO1	884	EXON	A	C	222	161	30	Both
ACO1	896	EXON	G	A	79	172	31	Gapped
ACO1	927	EXON	A	G	68	178	34	Gapped
ACO1	930	EXON	A	G,T	55	177	35	Gapped
ACO1	986	EXON	C	G	225	160	34	Both
ACO1	995	EXON	G	A	88	151	34	Gapped
ACO1	998	EXON	C	T,A	98	146	34	Gapped
ACO1	1026	EXON	G	C	67	175	35	Gapped
ACO1	1030	EXON	T	C,A	149	177	36	Gapped
ACO1	1082	3'UTR	C	A	225	192	37	Both
ACO1	1104	3'UTR	C	T	130	189	38	Gapped
ACO1	1128	3'UTR	T	C	225	185	38	Gapped
ACO1	1156	3'UTR	C	G	225	175	37	Gapped
ACO1	1206	3'UTR	A	T	82	132	37	Gapped
ACO1	1216	3'UTR	T	G	192	137	20	ungapped
ADH	131	EXON	A	T	95.1	96	22	Both
ADH	330	EXON	C	T,A	33	47	26	Gapped
ADH	333	EXON	G	T	54	45	27	Gapped
ADH	441	EXON	T	C	17.1	5	20	ungapped
ADH	525	EXON	T	C	122	106	17	Both
ADH	627	EXON	C	T	35	178	19	Gapped
ADH	649	EXON	G	C	75	165	21	Gapped
ADH	679	EXON	G	A	123	143	23	Gapped
ADH	681	EXON	G	A	8.64	142	23	Gapped
ADH	981	EXON	G	C	34	31	21	Both
ADH	1064	EXON	A	G	35	137	23	Gapped
ADH	1581	EXON	T	C	45	8	15	Gapped
ADH	1627	EXON	A	G	55	22	32	Both
ADH	1664	EXON	T	C	66	53	29	Gapped
ADH	1669	EXON	A	G	4.77	54	30	Gapped
ADH	1680	EXON	A	G	67	64	30	Gapped
ADH	1764	EXON	A	G	92	46	23	Both
ADH	1861	EXON	A	G	117	143	36	Gapped
ADH	1899	3'UTR	T	C	4.77	166	36	Gapped
ADH	1900	3'UTR	T	C	3.01	167	36	Gapped
ADH	1907	3'UTR	G	A	67	168	36	Gapped
ADH	1929	3'UTR	G	T	145	176	36	Gapped
ADH	1929	3'UTR	G	T,A	105	90	20	ungapped
ADH	1952	3'UTR	T	C	36	74	20	ungapped
ADH	1969	3'UTR	T	C	110	186	37	Both
ADH	2024	3'UTR	C	T	169	177	38	Both
ADH	2038	3'UTR	T	C	225	169	38	Gapped
ADH	2070	3'UTR	C	T	39.3	174	20	ungapped
ADH	2091	3'UTR	A	G	76	115	37	Gapped
ADH	2126	3'UTR	T	C	125	59	37	Both
ADH	2142	3'UTR	C	T	13.2	45	20	ungapped
ADH	2145	3'UTR	A	G	216	32	36	Both
AP2L	32	5'UTR	A	G	30	29	39	Both
AP2L	262	EXON	A	C	7.41	9	16	Gapped
AP2L	678	EXON	G	C	169	18	33	Gapped
AP2L	830	3'UTR	T	A	24	174	42	Gapped
AP2L	941	3'UTR	G	A	222	163	40	Both
AP2L	1003	3'UTR	C	T	183	69	38	Both
AP2L	1019	3'UTR	G	A	64	46	38	Both
ARF	144	5'UTR	T	C,A	199	117	39	Gapped
ARF	144	5'UTR	T	C,G	141	71	20	ungapped
ARF	254	5'UTR	C	A	222	106	37	Both
ARF	294	5'UTR	G	C,A	124	77	40	Both
ARF	593	EXON	G	A	44.5	12	19	Gapped
ARF	778	EXON	T	C	112	36	29	Both
ARF	821	EXON	G	A	198	45	31	Both
ARF	890	EXON	A	G	62.1	12	27	Gapped
ARF	1082	EXON	T	A	222	38	32	Both
ARF	1197	EXON	T	A	124	57	32	Both
ARF	1232	EXON	A	G	14.1	5	20	ungapped
ARF	1265	EXON	C	T	92	35	21	Both
ARF	1297	EXON	A	G	219	39	21	Both
ARF	1396	EXON	C	T	36.1	6	17	Gapped
ARF	1496	EXON	T	C	57	53	33	Both
ARF	1613	EXON	G	A	114	51	35	Both
ARF	1672	EXON	T	C	197	123	40	Both
ARF	1809	EXON	C	A	148	169	42	Both
ARF	1916	EXON	G	C	222	166	42	Both
ARF	1922	EXON	G	A	189	163	42	Both
ARF	2038	EXON	A	G	113	187	42	Both
ARF	2156	EXON	A	G	113	197	42	Both
ARF	2286	EXON	T	G	166	182	41	Both
ARF	2418	3'UTR	C	A	78	55	36	Both
ARF	2711	3'UTR	C	T	81	126	38	Both
ARF	2748	3'UTR	A	G	222	152	41	Both
ARF2	73	5'UTR	G	C	225	107	35	Both
ARF2	98	5'UTR	T	A	13.2	151	35	Both
ARF2	114	5'UTR	G	T	107	165	35	Both
ARF2	202	5'UTR	G	A	186	171	37	Both
ARF2	215	5'UTR	C	G	225	169	38	Gapped
ARF2	305	5'UTR	T	C	225	171	41	Gapped
ARF2	698	5'UTR	G	A	3.54	62	20	ungapped
ARF2	938	5'UTR	C	T	67.1	14	26	Gapped
ARF2	1407	EXON	G	T	3.54	19	18	Gapped
ARF2	1427	EXON	A	G	38	29	27	Both
ARF2	1535	EXON	G	A	123	55	35	Both
ARF2	1556	EXON	A	C	65	39	34	Both
ARF2	1595	EXON	A	G	153	24	28	Both
ARF2	1670	EXON	C	T	26	32	28	Gapped
ARF2	1802	EXON	G	A	19.1	29	30	Both
ARF2	2109	EXON	T	G	168	188	42	Both
ARF2	2192	EXON	A	G	222	188	42	Both
ARF2	2362	EXON	T	C	225	181	42	Both
ARF2	2397	EXON	C	G	165	184	42	Both
ARF2	2649	EXON	A	G	222	183	42	Both
ARF2	2797	EXON	C	T	127	182	42	Both
ARF2	3170	EXON	A	G	222	77	36	Both
ARF2	3256	EXON	G	A	94	70	38	Both
ARF2	3399	EXON	G	T	4.78	14	20	ungapped
ARF2	3419	EXON	T	A	50	41	38	Both
ARF2	3626	3'UTR	C	T	222	192	42	Both
ARF2	3659	3'UTR	G	A	225	190	42	Both
ARF2	3872	3'UTR	G	A	146	112	41	Both
ARF2	3918	3'UTR	T	C	159	37	40	Both
ASP	11	EXON	G	A	22	10	23	Gapped
ASP	22	EXON	A	G	66	18	26	Both
ASP	59	EXON	G	A	177	53	29	Both
ASP	64	EXON	G	C	23	58	28	Gapped
ASP	79	EXON	C	T	89	74	29	Both
ASP	121	EXON	G	A	96.8	98	32	Both
ASP	142	EXON	C	G,A	66	103	33	Gapped
ASP	142	EXON	C	G	127	53	20	ungapped
ASP	149	EXON	C	T	222	99	34	Both
ASP	225	EXON	C	T	225	117	38	Both
ASP	351	EXON	A	G	221	146	36	Gapped
ASP	364	EXON	A	G	104	147	36	Gapped
ASP	367	EXON	G	C	79	147	36	Gapped
ASP	378	EXON	C	G	98	137	36	Both
ASP	392	EXON	C	G	78	140	36	Gapped
ASP	421	EXON	A	G	54	122	37	Gapped
ASP	422	EXON	A	G	49	122	37	Gapped
ASP	488	EXON	G	T	172	122	38	Both
ASP	525	EXON	C	T	200	122	40	Both
ASP	585	EXON	C	T	17.1	115	37	Both
ASP	586	EXON	A	G	222	114	37	Both
ASP	656	EXON	T	C	162	101	33	Both
ASP	699	EXON	G	A	96	122	27	Both
ASP	705	EXON	C	G	65	121	24	Gapped
ASP	715	EXON	G	T	205	132	23	Gapped
ASP	721	EXON	A	T	222	135	23	Both
ASP	750	EXON	A	G	91	150	24	Both
ASP	765	EXON	C	A	222	154	24	Both
ASP	798	EXON	A	G	16.1	165	27	Gapped
ASP	810	EXON	A	G	225	167	28	Both
ASP	816	EXON	T	C	222	165	28	Both
ASP	819	EXON	C	A	10.4	166	29	Gapped
ASP	833	EXON	T	C	33	162	30	Gapped
ASP	855	EXON	T	C	23	169	33	Gapped
ASP	945	EXON	A	G	187	153	35	Both
ASP	1100	EXON	C	T	134	127	34	Both
BFN1	138	EXON	C	T	159	21	36	Both
BFN1	168	EXON	C	T	200	38	36	Both
BFN1	186	EXON	T	G	184	46	37	Both
BFN1	246	EXON	G	A	170	34	36	Both
BFN1	266	EXON	C	T	42	23	32	Both
BFN1	273	EXON	C	T	78	20	33	Both
BFN1	315	EXON	C	T	182	17	27	Both
BFN1	404	EXON	A	G	10.5	12	19	Gapped
BFN1	543	EXON	T	G	9.63	8	15	Gapped
BFN1	651	EXON	A	T	82	14	29	Both
BFN1	672	EXON	C	A	71	25	31	Both
BFN1	711	EXON	A	G	174	39	29	Both
BFN1	759	EXON	G	A	52	23	28	Both
BFN1	786	EXON	C	T	15.1	31	34	Both
BFN1	816	EXON	A	G	60	58	38	Both
BFN1	890	EXON	A	G	116	134	40	Both
BFN1	939	3'UTR	G	A	142	169	39	Both
BFN1	962	3'UTR	A	C	162	180	39	Both
BFN1	1072	3'UTR	T	C	225	176	39	Gapped
BFN1	1123	3'UTR	G	A	71	127	34	Both
BFN1	1127	3'UTR	C	T	118	119	33	Both
BFN1	1139	3'UTR	A	T	64	96	32	Gapped
BFN1	1153	3'UTR	C	T	222	71	32	Both
BFN1	1175	3'UTR	C	T	59	39	28	Gapped
BFN1	1185	3'UTR	C	A	36	24	26	Gapped
BP	424	EXON	A	G	222	103	42	Both
BP	530	EXON	T	C	225	129	41	Both
BP	561	EXON	C	T	183	113	41	Both
BP	605	EXON	C	T	222	121	41	Both
BP	687	EXON	C	T	89	26	37	Both
BP	870	EXON	C	T	139	30	31	Both
BP	1428	EXON	G	A	222	184	42	Both
BP	1518	3'UTR	G	A	225	196	41	Both
BP	1585	3'UTR	C	T	210	197	42	Both
BP	1744	3'UTR	T	C	199	106	40	Gapped
BP	1767	3'UTR	C	A	25	69	40	Both
bZIP	57	EXON	T	C	38	68	41	Both
bZIP	138	EXON	G	T	150	153	41	Both
bZIP	204	EXON	C	A	133	161	38	Both
bZIP	205	EXON	A	G	225	160	38	Both
bZIP	230	EXON	C	A	207	161	36	Both
bZIP	242	EXON	C	G	222	167	35	Both
bZIP	278	EXON	C	T	205	170	35	Both
bZIP	325	EXON	C	A	131	167	36	Gapped
bZIP	362	EXON	A	G	225	159	38	Gapped
bZIP	389	EXON	T	C	225	153	39	Both
bZIP	493	EXON	A	G	222	151	41	Both
bZIP	546	EXON	G	A	222	154	41	Both
bZIP	554	EXON	A	G	137	145	41	Both
bZIP	696	EXON	G	A	142	137	40	Both
bZIP	710	EXON	T	C,A	210	115	39	Both
C3H	39	5'UTR	A	C	22	24	20	ungapped
C3H	55	5'UTR	G	A	63	36	20	ungapped
C3H	120	EXON	C	G	45	108	33	Both
C3H	122	EXON	C	T	105	107	33	Gapped
C3H	135	EXON	C	T	111	96	32	Gapped
C3H	185	EXON	G	A	190	72	34	Both
C3H	266	EXON	C	T	125	120	31	Gapped
C3H	269	EXON	G	A	70	122	32	Gapped
C3H	297	EXON	A	T,G	225	123	33	Both
C3H	329	EXON	G	A	27	120	30	Both
C3H	351	EXON	A	C	90	109	29	Both
C3H	363	EXON	C	T	83	108	26	Gapped
C3H	368	EXON	G	A,T	28	109	25	Gapped
C3H	373	EXON	G	A	33	107	24	Gapped
C3H	380	EXON	G	A	16.1	102	23	Gapped
C3H	386	EXON	G	A	63	105	25	Gapped
C3H	390	EXON	G	A	39	113	23	Gapped
C3H	406	EXON	G	A	12.3	117	26	Gapped
C3H	413	EXON	C	A	112	113	26	Gapped
C3H	415	EXON	A	T	77	109	27	Gapped
C3H	431	EXON	C	T,A	29	108	28	Gapped
C3H	458	EXON	C	G	225	107	30	Both
C3H	473	EXON	G	C,A	102	97	30	Gapped
C3H	476	EXON	G	A	120	95	30	Gapped
C3H	487	EXON	C	A	17.1	85	32	Both
C3H	587	EXON	A	G	29.1	19	24	Both
C3H	629	EXON	C	A	4.77	69	21	Gapped
C3H	649	EXON	C	T	22	97	23	Gapped
C3H	653	EXON	T	C	148	98	23	Both
C3H	712	EXON	C	G	66	142	27	Gapped
C3H	729	EXON	C	G,A	59	129	29	Gapped
C3H	751	EXON	C	T	110	126	31	Gapped
C3H	776	EXON	T	C	72	100	34	Gapped
C3H	787	EXON	T	A,G	85	92	36	Gapped
C3H	791	EXON	G	C,A	115	90	36	Gapped
C3H	791	EXON	G	C	137	59	20	ungapped
C3H	846	EXON	G	A	30	95	36	Gapped
C3H	935	EXON	C	T	213	64	35	Both
C3H	952	EXON	C	A	10.4	48	34	Both
C3H	1003	EXON	C	T	88	55	34	Both
C3H	1028	EXON	G	C	66	88	36	Both
C3H	1052	EXON	G	T	161	125	38	Both
C3H	1150	EXON	C	T	152	142	41	Both
C3H	1238	EXON	C	T	6.2	97	38	Gapped
C3H	1240	EXON	C	T	33	68	20	ungapped
C3H	1252	EXON	A	G	81	98	38	Gapped
C3H	1268	EXON	A	G	225	98	37	Both
C3H	1284	EXON	G	A	81	96	36	Gapped
C3H	1293	EXON	G	A	225	101	37	Both
C3H	1382	EXON	C	T	6.98	90	35	Gapped
C3H	1388	EXON	A	G	98	92	36	Gapped
C3H	1395	EXON	A	C	195	93	36	Gapped
C3H	1451	EXON	C	T	16.1	119	35	Gapped
C3H	1463	EXON	C	T	110	125	36	Both
C3H	1523	EXON	C	T	104	141	36	Gapped
C3H	1534	EXON	C	T	225	143	37	Gapped
C3H	1544	EXON	G	A	173	136	37	Gapped
C3H	1645	3'UTR	G	A	85	154	33	Gapped
C3H	1732	3'UTR	C	T	202	99	28	Gapped
C3H	1781	3'UTR	C	T	108	86	29	Gapped
C3H	1795	3'UTR	G	A	116	90	32	Both
C3H	1819	3'UTR	A	G	114	115	32	Gapped
C3H	1819	3'UTR	A	G,T	92	117	20	ungapped
C3H	1889	3'UTR	C	T	225	158	30	Gapped
C3H	1900	3'UTR	A	G	60	96	20	ungapped
C3H	1969	3'UTR	A	G	165	120	27	Both
C3H	2002	3'UTR	C	T	222	68	26	Both
C3H	2005	3'UTR	C	T	90.3	63	26	Gapped
C4H	59	5'UTR	C	T	49.5	10	33	Gapped
C4H	93	5'UTR	G	A	60	28	33	Both
C4H	118	5'UTR	C	T	71	32	34	Both
C4H	293	EXON	C	G	212	42	42	Both
C4H	425	EXON	T	C	217	89	42	Both
C4H	788	EXON	C	A	222	71	41	Both
C4H	1079	EXON	A	C	149	31	38	Both
C4H	1151	EXON	T	C	180	48	40	Both
C4H	1451	EXON	C	G	108	98	42	Both
C4H	1701	3'UTR	T	G	194	188	42	Both
C4H	1808	3'UTR	T	C	77	138	35	Both
CAD1	21	5'UTR	G	T	68	14	34	Both
CAD1	112	5'UTR	G	T	222	75	39	Both
CAD1	254	EXON	A	G	154	14	26	Both
CAD1	342	EXON	A	C	190	22	35	Both
CAD1	414	EXON	C	T	209	88	40	Both
CAD1	588	EXON	A	G	213	32	36	Both
CAD1	639	EXON	G	A	225	68	40	Both
CAD1	745	EXON	A	G	222	124	41	Both
CAD1	795	EXON	T	C	222	152	40	Both
CAD1	814	EXON	T	C	120	159	40	Both
CAD1	825	EXON	C	G	16.1	163	20	ungapped
CAD1	1120	EXON	G	A	222	80	34	Both
CAD1	1152	EXON	T	G	171	51	32	Both
CAD1	1220	EXON	C	T	17.1	29	29	Both
CAld5H	234	EXON	C	G	41	13	20	ungapped
CAld5H	265	EXON	T	G	113	16	20	ungapped
CAld5H	460	EXON	C	A	166	33	20	ungapped
CAld5H	580	EXON	G	T	120	22	20	ungapped
CAld5H	656	EXON	C	G	154	44	20	ungapped
CAld5H	699	EXON	G	C	45	59	20	ungapped
CAld5H	858	EXON	T	G	185	118	20	ungapped
CAld5H	864	EXON	T	C,A	183	120	20	ungapped
CAld5H	922	EXON	A	T	196	97	20	ungapped
CAld5H	1032	EXON	C	T	59	16	20	ungapped
CAld5H	1041	EXON	A	G	40	20	20	ungapped
CAld5H	1092	EXON	G	A	42	58	20	ungapped
CAld5H	1155	EXON	C	T	100	49	20	ungapped
CAld5H	1281	EXON	C	T	80	46	20	ungapped
CAld5H	1369	EXON	C	A	16.1	63	20	ungapped
CAld5H	1370	EXON	C	A	13.2	63	20	ungapped
CAld5H	1419	EXON	G	A	109	54	20	ungapped
CAld5H	1695	3'UTR	A	T	124	31	20	ungapped
CAld5H	1740	3'UTR	G	A	144	63	20	ungapped
CCAAT	144	EXON	G	A	69	27	35	Both
CCAAT	217	EXON	A	G	218	109	42	Both
CCoAOMT1	92	5'UTR	G	T	53	13	20	ungapped
CCoAOMT1	171	EXON	A	G	24	20	34	Both
CCoAOMT1	355	EXON	T	C	91	52	31	Both
CCoAOMT1	382	EXON	C	T	118	33	28	Both
CCoAOMT1	560	EXON	T	G	77	29	35	Both
CCoAOMT1	763	EXON	T	G	113	146	42	Both
CCoAOMT1	885	3'UTR	A	G	4.77	83	20	ungapped
CCoAOMT1	950	3'UTR	C	A	71	116	20	ungapped
CCoAOMT1	1014	3'UTR	A	C	59	42	20	ungapped
CCoAOMT1	1150	3'UTR	T	A	36	152	38	Gapped
CCoAOMT1	1159	3'UTR	A	T	30	116	20	ungapped
CCoAOMT1	1202	3'UTR	T	C	134	82	35	Gapped
CCoAOMT1	1215	3'UTR	A	G	188	58	34	Gapped
CCoAOMT1	1239	3'UTR	C	T	33	29	33	Both
CesA1	134	EXON	G	A	109	30	30	Both
CesA1	315	EXON	C	T	135	18	23	Both
CesA1	324	EXON	T	C	94	23	27	Both
CesA1	396	EXON	A	G	58	40	30	Both
CesA1	708	EXON	G	A	142	33	36	Both
CesA1	721	EXON	A	G	17.3	12	20	ungapped
CesA1	765	EXON	T	C	70	69	40	Both
CesA1	963	EXON	G	A	146	124	39	Both
CesA1	978	EXON	A	G	222	119	38	Both
CesA1	1047	EXON	A	G	58	42	30	Gapped
CesA1	1441	EXON	C	G	225	120	40	Both
CesA1	1867	EXON	A	T	225	85	39	Both
CesA1	1891	EXON	T	C	169	99	39	Both
CesA1	2076	EXON	C	A	225	103	41	Both
CesA1	2151	EXON	A	C	167	153	42	Both
CesA1	2553	EXON	T	C	222	100	42	Both
CesA1	2580	EXON	T	C	225	127	42	Both
CesA1	2595	EXON	T	C,A	225	139	42	Both
CesA1	2685	EXON	C	T	177	157	42	Both
CesA1	2817	EXON	C	T	186	131	41	Both
CesA1	2880	EXON	A	G	225	54	41	Both
CesA1	2908	EXON	A	T	96	24	41	Both
CesA2	468	EXON	C	T	11.3	19	27	Both
CesA2	567	EXON	T	C	222	31	33	Both
CesA2	830	EXON	C	T	222	188	40	Both
CesA2	855	EXON	A	G	119	187	40	Gapped
CesA2	874	EXON	C	A	225	188	41	Both
CesA2	945	EXON	T	A	225	175	42	Both
CesA2	1032	EXON	C	T	222	165	42	Both
CesA2	1122	EXON	G	A	222	129	38	Both
CesA2	1131	EXON	A	G	222	123	37	Both
CesA2	1488	EXON	A	G	114	30	33	Both
CesA2	1503	EXON	C	T	222	41	36	Both
CesA2	1614	EXON	T	C	222	117	38	Gapped
CesA2	1614	EXON	T	C,A	196	134	20	ungapped
CesA2	2844	EXON	C	T	222	155	42	Both
CesA2	2880	EXON	T	C	222	156	42	Both
CesA2	2946	EXON	T	C	221	132	42	Both
CesA2	3066	EXON	T	C	203	63	38	Both
CesA2	3084	EXON	A	G	222	41	38	Both
CesA2	3088	EXON	T	C	119	38	37	Both
CesA3	108	EXON	G	T	34	45	37	Both
CesA3	232	EXON	C	T	113	46	36	Both
CesA3	345	EXON	T	C	225	116	39	Both
CesA3	546	EXON	A	G	4.2	6	17	Gapped
CesA3	562	EXON	C	G	22.1	11	26	Both
CesA3	564	EXON	C	A	23.1	12	26	Both
CesA3	723	EXON	T	A	69	63	36	Both
CesA3	747	EXON	T	C	66	92	36	Both
CesA3	798	EXON	C	T,A	117	127	39	Both
CesA3	819	EXON	G	A	135	140	39	Gapped
CesA3	819	EXON	G	A,C	173	164	20	ungapped
CesA3	828	EXON	T	C	225	141	40	Both
CesA3	969	EXON	T	C	122	47	37	Both
CesA3	1155	EXON	C	T	136	155	40	Both
CesA3	1158	EXON	C	T,A,G	123	155	40	Gapped
CesA3	1158	EXON	C	T,A	104	162	20	ungapped
CesA3	1209	EXON	C	T	25	121	29	Gapped
CesA3	1218	EXON	T	A	63	117	27	Gapped
CesA3	1232	EXON	C	A	54	97	27	Gapped
CesA3	1252	EXON	A	C	10.4	73	28	Gapped
CesA3	1275	EXON	C	T	8.64	44	23	Gapped
CesA3	1401	EXON	G	A	112	136	40	Both
CesA3	1473	EXON	T	C	222	127	40	Both
CesA3	1518	EXON	A	G	175	72	37	Both
CesA3	1541	EXON	T	A	116	43	33	Both
CesA3	1578	EXON	C	T	17.1	33	23	Both
CesA3	1731	EXON	T	C	30	69	33	Both
CesA3	1743	EXON	C	T	114	53	32	Both
CesA3	1749	EXON	T	C	222	49	31	Both
CesA3	2133	EXON	G	A	127	53	35	Both
CesA3	2205	EXON	C	T	45	47	33	Both
CesA3	2319	EXON	A	C,G	101	172	41	Both
CesA3	2517	EXON	G	C	114	31	35	Both
CesA3	2595	EXON	A	G	108	77	36	Both
CesA3	2784	EXON	C	T	225	181	42	Both
CesA4	55	5'UTR	A	C	98	11	19	Gapped
CesA4	81	5'UTR	G	A	56.1	11	19	Gapped
CesA4	98	5'UTR	G	C	23.6	8	16	Gapped
CesA4	193	5'UTR	T	G	27	15	25	Both
CesA4	226	5'UTR	A	G	82	36	34	Both
CesA4	261	5'UTR	T	A	222	52	35	Both
CesA4	293	5'UTR	C	T	135	52	35	Both
CesA4	325	5'UTR	G	A	49	30	33	Both
CesA4	652	EXON	C	T	143	132	33	Both
CesA4	718	EXON	A	T	225	103	33	Both
CesA4	727	EXON	T	C	222	88	35	Both
CesA4	870	EXON	A	C	23	26	19	Gapped
CesA4	920	EXON	C	A	183	43	24	Both
CesA4	1033	EXON	C	A,T	122	77	25	Gapped
CesA4	1033	EXON	C	A	191	83	20	ungapped
CesA4	1099	EXON	T	C	63	10	20	ungapped
CesA4	1309	EXON	G	A	155	82	34	Both
CesA4	1321	EXON	G	A	168	70	31	Both
CesA4	1459	EXON	C	T,A	198	150	39	Gapped
CesA4	1459	EXON	C	T	198	172	20	ungapped
CesA4	1516	EXON	C	T	194	165	40	Both
CesA4	1609	EXON	C	T	222	142	40	Both
CesA4	1759	EXON	A	G	76	53	31	Both
CesA4	1831	EXON	T	C	92	22	29	Both
CesA4	1888	EXON	G	A	19.3	24	12	Both
CesA4	1927	EXON	A	G,T	65.2	28	14	Gapped
CesA4	1927	EXON	A	G	100	13	20	ungapped
CesA4	1942	EXON	C	T	56.5	22	15	Both
CesA4	2110	EXON	A	T	190	118	36	Both
CesA4	2183	EXON	A	G	20.2	14	20	ungapped
CesA4	2272	EXON	A	G	150	102	31	Both
CesA4	2470	EXON	G	A	188	31	27	Both
CesA4	2611	EXON	C	T	135	56	30	Both
CesA4	2758	EXON	G	C,T	34	126	33	Gapped
CesA4	2758	EXON	G	C	94	152	20	ungapped
CesA4	2849	EXON	C	A	222	165	39	Both
CesA4	2866	EXON	C	T	222	145	41	Both
CesA4	2965	EXON	C	G	128	41	20	Both
CesA4	3008	EXON	G	A	212	44	31	Both
CesA4	3240	EXON	C	T	156	155	39	Both
CesA4	3244	EXON	C	T	170	151	39	Both
CesA4	3337	EXON	T	C	222	156	41	Both
CesA4	3442	EXON	A	G	125	139	41	Both
CesA4	3469	EXON	C	A	222	147	40	Both
CesA4	3523	EXON	T	A	207	146	38	Both
CesA4	3535	EXON	G	C	184	143	38	Both
CesA4	3631	3'UTR	C	T	96	177	38	Both
CesA4	3690	3'UTR	C	T	69	186	41	Both
CesA4	3853	3'UTR	A	G	135	155	39	Both
CesA4	3860	3'UTR	T	C	125	142	39	Both
CesA4	3908	3'UTR	C	A	222	55	38	Both
CesA5	214	EXON	C	A	21	24	29	Both
CesA5	298	EXON	C	T	92	30	24	Gapped
CesA5	456	EXON	T	C	222	139	34	Both
CesA5	479	EXON	T	C	225	111	30	Both
CesA5	502	EXON	C	T	222	78	26	Both
CesA5	539	EXON	A	G	49.3	11	20	ungapped
CesA5	589	EXON	T	C	50	89	16	Both
CesA5	594	EXON	T	C,G	111	95	16	Both
CesA5	638	EXON	G	A,T	187	157	18	Gapped
CesA5	638	EXON	G	A	116	62	20	ungapped
CesA5	646	EXON	C	T	144	159	19	Both
CesA5	662	EXON	C	G	111	66	20	ungapped
CesA5	778	EXON	A	G	38	58	18	Both
CesA5	819	EXON	C	G,A	98	36	24	Both
CesA5	881	EXON	G	T	10.4	140	20	ungapped
CesA5	883	EXON	G	A	19.1	143	20	ungapped
CesA5	899	EXON	C	T	181	101	28	Gapped
CesA5	912	EXON	G	C	141	100	27	Gapped
CesA5	912	EXON	G	C,A	111	146	20	ungapped
CesA5	964	EXON	T	C	130	74	22	Both
CesA5	965	EXON	T	C	22	46	20	ungapped
CesA5	970	EXON	T	C,G	121	67	22	Both
CesA5	1020	EXON	T	C	13.2	59	23	Gapped
CesA5	1045	EXON	A	G	21	91	20	ungapped
CesA5	1056	EXON	G	A	224	102	27	Both
CesA5	1063	EXON	A	G	104	112	29	Both
CesA5	1211	EXON	A	G	128	92	31	Both
CesA5	1248	EXON	C	T	5.46	27	20	ungapped
CesA5	1270	EXON	C	T	3.01	10	20	ungapped
CesA5	1320	EXON	T	C	42	107	24	Gapped
CesA5	1338	EXON	G	A	27	133	24	Gapped
CesA5	1365	EXON	G	C	55	146	26	Gapped
CesA5	1381	EXON	G	A	6.2	136	25	Gapped
CesA5	1407	EXON	T	C	172	104	31	Both
CesA5	1447	EXON	T	C	38	36	20	ungapped
CesA5	1464	EXON	T	A	57	42	15	Both
CesA5	1535	EXON	T	G	87.4	13	20	ungapped
CesA5	1540	EXON	T	C	39	14	20	ungapped
CesA5	1544	EXON	T	G	23	11	20	ungapped
CesA5	1560	EXON	C	T	137	121	19	Both
CesA5	1652	EXON	G	C	127	183	33	Gapped
CesA5	1701	EXON	G	A,C	131	188	30	Gapped
CesA5	1709	EXON	G	C	43	190	30	Both
CesA5	1753	EXON	T	C	145	190	27	Both
CesA5	1760	EXON	T	C	202	188	27	Both
CesA5	1835	3'UTR	C	A	19.1	129	20	ungapped
CesA5	1841	3'UTR	C	G,T,A	98	145	22	Both
CesA5	1891	3'UTR	G	A	119	31	20	ungapped
CesA5	1899	3'UTR	G	T	118	18	20	ungapped
CesA5	2003	3'UTR	T	C	67	75	20	ungapped
CesA5	2007	3'UTR	T	C	59	82	20	ungapped
CesA5	2028	3'UTR	T	A	88	123	19	Both
CesA5	2043	3'UTR	C	G,T	40	117	19	Gapped
CesA5	2111	3'UTR	T	C	68	37	20	ungapped
CesA5	2124	3'UTR	A	G	4.13	14	27	Both
CesA6	41	EXON	G	A	24	34	39	Gapped
CesA6	59	EXON	G	A	225	52	37	Both
CesA6	114	EXON	C	T	225	75	35	Both
CesA6	125	EXON	G	A	34	66	34	Both
CesA6	505	EXON	C	T	4.77	105	38	Gapped
CesA6	534	EXON	T	C	225	135	41	Both
CesA6	705	EXON	C	T	225	148	40	Both
CesA6	738	EXON	T	A	136	107	38	Both
CesA6	877	EXON	T	C	222	55	31	Both
CesA6	883	EXON	A	G	86	54	31	Gapped
CesA6	966	EXON	G	A	74	61	32	Both
CesA6	1107	EXON	C	T	225	56	33	Both
CesA6	1131	EXON	G	A	225	93	37	Both
CesA6	1420	EXON	T	C,A	190	175	39	Both
CesA6	1461	EXON	G	A	46	162	38	Gapped
CesA6	1575	EXON	A	C	3.01	13	20	ungapped
CesA6	1646	EXON	G	A	139	97	37	Gapped
CesA6	1689	EXON	C	T	225	108	38	Both
CesA6	1771	EXON	T	C	137	33	20	ungapped
CesA6	1934	EXON	A	G	222	188	41	Both
CesA6	2140	EXON	T	C	38	51	36	Gapped
CesA6	2176	EXON	G	A	24	91	39	Both
CesA6	2188	EXON	G	A	27	112	39	Gapped
CesA6	2232	EXON	C	A	158	171	41	Both
CesA6	2366	EXON	C	G,A	225	190	40	Both
CesA6	2377	EXON	A	G	222	190	40	Both
CesA6	2564	EXON	C	T	164	195	39	Gapped
CesA6	2602	EXON	A	C	66	186	20	ungapped
CesA6	2635	EXON	T	G	204	191	39	Both
CesA6	2855	3'UTR	G	A	116	195	42	Gapped
CKX	45	EXON	C	T	144	46	33	Gapped
CKX	52	EXON	A	T	40	56	34	Gapped
CKX	70	EXON	G	A	119	81	35	Both
CKX	96	EXON	C	T	75	117	36	Both
CKX	106	EXON	A	G	62	125	36	Both
CKX	107	EXON	C	T,A	29	126	36	Gapped
CKX	110	EXON	T	C	33	131	36	Both
CKX	147	EXON	A	T	64	156	39	Both
CKX	204	EXON	A	T	225	144	41	Both
CKX	300	EXON	C	T	216	166	42	Gapped
CKX	307	EXON	C	G	217	166	42	Both
CKX	434	EXON	G	A	19.1	68	38	Both
CKX	625	EXON	A	C	6.2	24	20	ungapped
CKX	663	EXON	T	A	63	85	37	Both
CKX	724	EXON	T	A	80	130	38	Both
CKX	752	EXON	G	C	225	134	36	Gapped
CKX	759	EXON	A	G	61	131	36	Gapped
CKX	764	EXON	C	T	64	133	36	Gapped
CKX	782	EXON	A	G	92	125	35	Gapped
CKX	790	EXON	C	G,T	55	123	35	Both
CKX	837	EXON	A	G	71	71	34	Both
CKX	969	EXON	G	A	28	138	40	Gapped
CKX	1052	EXON	A	G	76	144	40	Gapped
CKX	1118	EXON	A	G	57	60	37	Gapped
CKX	1173	EXON	C	T	9.52	51	30	Gapped
CKX	1176	EXON	G	A	4.13	53	30	Gapped
CKX	1198	EXON	A	G	133	87	32	Gapped
CKX	1212	EXON	T	G	71	106	33	Gapped
CKX	1216	EXON	G	A	222	112	33	Both
CKX	1283	EXON	T	A	181	136	37	Both
COMT1	83	5'UTR	A	T,C	6.98	96	39	Gapped
COMT1	161	EXON	C	A	143	153	36	Both
COMT1	253	EXON	C	T	16.1	97	20	ungapped
COMT1	380	EXON	T	C	215	144	39	Both
COMT1	383	EXON	C	T	68	143	38	Both
COMT1	386	EXON	T	C	92	142	38	Both
COMT1	489	EXON	G	C	107	52	35	Gapped
COMT1	492	EXON	A	G	95	49	35	Gapped
COMT1	497	EXON	A	T	86	45	34	Gapped
COMT1	505	EXON	T	A	68	38	34	Gapped
COMT1	508	EXON	C	T	49	35	32	Gapped
COMT1	597	EXON	C	A	53	93	20	ungapped
COMT1	599	EXON	A	G	52	94	20	ungapped
COMT1	622	EXON	A	G	32	122	20	ungapped
COMT1	675	EXON	C	T,G	216	138	34	Gapped
COMT1	675	EXON	C	T	192	139	20	ungapped
COMT1	711	EXON	A	G	222	126	36	Both
COMT1	741	EXON	G	A	225	104	32	Both
COMT1	773	EXON	G	A	119	77	32	Both
COMT1	803	EXON	C	T	61	41	30	Gapped
COMT1	891	EXON	A	T	16.1	5	20	ungapped
COMT1	894	EXON	A	C	65	29	20	Both
COMT1	972	EXON	G	A	30	122	25	Both
COMT1	984	EXON	G	A,T	222	129	25	Gapped
COMT1	984	EXON	G	A	182	128	20	ungapped
COMT1	1019	EXON	G	A	78	143	24	Both
COMT1	1118	EXON	C	G,A	136	164	27	Gapped
COMT1	1118	EXON	C	G	204	162	20	ungapped
COMT1	1173	EXON	G	A	222	183	33	Both
COMT1	1234	3'UTR	C	A	109	73	20	ungapped
COMT1	1378	3'UTR	G	T	178	180	24	Gapped
COMT1	1395	3'UTR	T	A,G	59	175	22	Gapped
COMT1	1806	3'UTR	C	T	226	141	28	Both
COMT1	1813	3'UTR	A	G	14.2	133	20	ungapped
COMT1	1932	3'UTR	A	G	5.45	55	17	Gapped
CRE	63	EXON	A	G	89	74	32	Both
CRE	66	EXON	C	G	128	78	32	Both
CRE	97	EXON	A	C	189	123	34	Gapped
CRE	115	EXON	A	G	132	135	35	Both
CRE	137	EXON	G	C	162	148	37	Both
CRE	306	EXON	C	T	104	57	37	Both
CRE	390	EXON	G	T	189	77	37	Both
CRE	479	EXON	A	G	93	135	40	Both
CRE	553	EXON	C	A	149	44	35	Both
CRE	601	EXON	A	G	96	25	30	Both
CRE	615	EXON	G	A	118	34	31	Both
CRE	624	EXON	G	A	189	38	31	Both
CRE	729	EXON	T	C	20	28	30	Gapped
CRE	981	EXON	A	G	222	39	39	Both
CRE	1122	EXON	G	A	183	54	35	Both
CRE	1353	EXON	G	A	222	122	38	Both
CRE	1590	EXON	A	G	138	104	34	Both
CRE	1753	EXON	G	A	225	181	42	Both
CRE	1764	EXON	T	C,A	222	181	42	Both
CRE	2392	EXON	C	T	219	173	41	Both
CRE	2403	EXON	G	A	93	169	41	Both
CRE	2487	EXON	C	T	222	167	42	Both
CRE	2791	EXON	A	G	154	71	38	Both
CRE	2834	EXON	G	T	60	128	39	Both
CRE	2886	EXON	T	G	222	158	40	Both
CRE	2916	EXON	C	T,G	222	159	40	Both
CRE	2937	EXON	T	C	97	166	41	Both
CRE	3045	3'UTR	A	T	222	161	40	Both
CRE	3080	3'UTR	A	G	222	173	40	Both
CRE	3099	3'UTR	C	T	66	170	40	Both
CRE	3149	3'UTR	T	G	214	179	41	Both
DHN	13	5'UTR	A	T	37.2	13	31	Both
DHN	57	5'UTR	G	C	14.2	72	34	Gapped
DHN	64	5'UTR	G	A	7.8	81	34	Gapped
DHN	95	5'UTR	G	T	7.8	118	35	Gapped
DHN	135	EXON	G	A	222	104	38	Both
DHN	258	EXON	G	A	182	83	41	Both
DHN	280	EXON	C	T	225	55	40	Both
DHN	477	EXON	C	A	3.52	25	27	Gapped
DHN	529	EXON	C	T	45	76	18	Gapped
DHN	532	EXON	T	C	141	78	18	Both
DHN	547	EXON	C	T	140	85	18	Both
DHN	551	EXON	A	G	106	89	17	Both
DHN	580	EXON	G	A	84	118	20	Both
DHN	622	EXON	A	T	110	161	17	Both
DHN	656	3'UTR	G	A	29	171	15	Gapped
DHN	704	3'UTR	G	T	77	148	13	Both
DHN	796	3'UTR	C	T	77	165	20	Both
DHN	830	3'UTR	A	T	103	133	23	Both
DHN	835	3'UTR	A	C	123	124	23	Gapped
DHN	841	3'UTR	G	A	225	114	24	Both
DIR1	160	EXON	T	C	100	146	42	Both
DIR1	201	EXON	C	A	94	152	42	Both
DOF1	179	5'UTR	T	C	112	135	20	ungapped
DOF1	323	EXON	C	T	102	31	20	ungapped
DOF1	347	EXON	C	G,T	142	41	20	ungapped
DOF1	392	EXON	C	T	63	61	20	ungapped
DOF1	455	EXON	T	G	152	47	20	ungapped
DOF1	566	EXON	T	C	102	100	20	ungapped
DOF1	744	EXON	T	C	34	42	20	ungapped
DOF1	809	EXON	G	A	101	65	20	ungapped
DOF1	902	EXON	G	C	166	110	20	ungapped
DOF1	1127	EXON	C	T	109	153	20	ungapped
DOF1	1181	EXON	A	G,T	177	151	20	ungapped
DOF1	1346	3'UTR	G	A	91	114	20	ungapped
DOF1	1381	3'UTR	T	C	105	54	20	ungapped
DOF1	1403	3'UTR	T	C	3.54	23	20	ungapped
DOF1	1753	3'UTR	T	G	208	145	20	ungapped
DOF1	1803	3'UTR	A	T	24.1	72	20	ungapped
DOF1	1809	3'UTR	C	A	183	62	20	ungapped
DREB1	77	5'UTR	A	G	222	67	41	Both
DREB1	220	5'UTR	G	A	222	97	36	Both
DREB1	240	5'UTR	G	T	222	91	34	Both
DREB1	244	5'UTR	G	C	138	85	34	Both
DREB1	274	5'UTR	C	T	190	57	32	Both
DREB1	337	EXON	T	A	93	31	35	Both
DREB1	414	EXON	C	T	222	114	42	Both
DREB1	683	EXON	G	C	141	157	42	Both
DREB1	949	EXON	C	T	206	178	42	Both
DREB1	1093	3'UTR	G	C	61.1	183	42	Both
DREB1	1249	3'UTR	C	T	222	165	41	Both
DUF1	103	EXON	G	A	136	82	34	Both
DUF1	158	EXON	G	A	34	33	31	Both
DUF1	238	EXON	G	A	12.3	78	36	Both
DUF1	280	EXON	T	C	99	96	36	Gapped
DUF1	280	EXON	T	C,A	80	115	20	ungapped
DUF1	293	EXON	G	C	169	82	37	Both
DUF1	299	EXON	G	A	225	77	37	Both
ERF	18	EXON	T	C	17.1	3	20	ungapped
ERF	118	EXON	T	G	42	19	20	ungapped
ERF	133	EXON	C	G	47	16	20	ungapped
ERF	233	EXON	C	T	90	159	12	Both
ERF	248	EXON	A	G	100	162	13	Both
ERF	270	EXON	C	G	108	167	12	Both
ERF	316	EXON	C	G	103	38	20	ungapped
ERF	341	EXON	G	A	82	175	15	Both
ERF	350	EXON	T	C	105	173	17	Gapped
ERF	405	EXON	A	G	43	174	28	Gapped
ERF	460	EXON	A	C	225	155	33	Both
ERF	489	EXON	C	T	42	146	32	Both
ERF	552	EXON	G	A	42	118	31	Gapped
ERF	561	EXON	T	C	180	117	31	Both
ERF	595	EXON	A	G	123	134	32	Gapped
ERF	610	EXON	C	T	177	147	33	Both
ERF	657	EXON	C	G	222	169	37	Both
ERF	675	EXON	G	C	177	171	37	Both
ERF	732	3'UTR	A	G	169	134	38	Both
EXPA	82	EXON	T	G	18.1	18	40	Both
EXPA	220	EXON	T	G	117	21	39	Both
EXPA	478	EXON	T	C	111	22	41	Both
EXPA	481	EXON	G	C	109	21	41	Both
EXPA	541	EXON	A	C	182	19	42	Both
EXPA	686	EXON	T	G	150	36	41	Both
EXPA	718	EXON	C	T	163	44	42	Both
EXPA	857	3'UTR	G	A	154	151	41	Both
EXPA	931	3'UTR	T	A	74	170	37	Both
EXPA	974	3'UTR	C	T	154	157	30	Both
EXPA	1012	3'UTR	G	C	118	153	20	Gapped
EXPA	1162	3'UTR	T	C	140	160	38	Both
EXPA	1197	3'UTR	T	G	113	153	20	ungapped
EXPB	22	5'UTR	G	A	16.1	28	35	Gapped
EXPB	155	EXON	T	C	6.2	115	20	ungapped
EXPB	209	EXON	C	T	75	38	29	Gapped
EXPB	256	EXON	C	A	25.2	15	17	Both
EXPB	347	EXON	T	C	151	29	26	Both
EXPB	359	EXON	G	A	19.1	36	26	Both
EXPB	368	EXON	C	T	32	47	27	Gapped
EXPB	377	EXON	G	A	10.4	57	28	Gapped
EXPB	386	EXON	T	C	68.1	69	29	Gapped
EXPB	386	EXON	T	C,A	79	59	20	ungapped
EXPB	422	EXON	C	T	49	106	30	Gapped
EXPB	432	EXON	G	A	34	106	31	Gapped
EXPB	466	EXON	C	A	92	91	30	Both
EXPB	503	EXON	C	T	52	45	29	Gapped
EXPB	540	EXON	A	G	15.1	14	20	ungapped
EXPB	610	EXON	C	T	191	133	30	Gapped
EXPB	632	EXON	T	G	60	152	33	Both
EXPB	712	EXON	C	A	155	172	35	Gapped
EXPB	770	EXON	T	C	184	181	34	Both
EXPB	868	EXON	A	G,C	61	187	31	Gapped
EXPB	877	3'UTR	G	A	30	182	20	ungapped
EXPB	949	3'UTR	T	C	86	187	20	ungapped
EXPB	1060	3'UTR	T	G,A	222	89	27	Gapped
EXPB	1060	3'UTR	T	G	193	100	20	ungapped
EXPB	1068	3'UTR	T	G	75	75	26	Gapped
EXPB	1075	3'UTR	G	T	59	72	20	ungapped
EXPB	1082	3'UTR	C	G	21	54	25	Gapped
EXPB	1098	3'UTR	C	T	31	27	27	Gapped
EXPB	1100	3'UTR	G	A	72	31	20	ungapped
F5H	234	EXON	C	G	4.13	18	20	ungapped
F5H	265	EXON	T	G	114	20	20	ungapped
F5H	460	EXON	C	A	163	34	20	ungapped
F5H	580	EXON	G	T	155	30	20	ungapped
F5H	656	EXON	C	G	151	39	20	ungapped
F5H	699	EXON	G	C	67	69	20	ungapped
F5H	858	EXON	T	G	184	122	20	ungapped
F5H	864	EXON	T	C	179	120	20	ungapped
F5H	922	EXON	A	T	175	99	20	ungapped
F5H	1032	EXON	C	T	59	19	20	ungapped
F5H	1041	EXON	A	G	57	24	20	ungapped
F5H	1092	EXON	G	A	34	68	20	ungapped
F5H	1155	EXON	C	T	94	66	20	ungapped
F5H	1281	EXON	C	T,A	100	53	20	ungapped
F5H	1369	EXON	C	A	22	56	20	ungapped
F5H	1370	EXON	C	A	21	58	20	ungapped
F5H	1419	EXON	G	A	73	45	20	ungapped
F5H	1695	3'UTR	A	T	147	34	20	ungapped
F5H	1740	3'UTR	G	A	156	65	20	ungapped
FLA1	59	EXON	T	C	18.1	70	41	Both
FLA1	89	EXON	A	G	225	116	41	Both
FLA1	166	EXON	A	G	225	119	41	Both
FLA1	229	EXON	C	T	99	43	40	Both
FLA1	243	EXON	T	C	138	36	39	Both
FLA1	245	EXON	A	G,T	120	38	39	Both
FLA1	304	EXON	A	C	51	61	40	Both
FLA1	335	EXON	G	A	222	84	40	Both
FLA1	409	EXON	C	T	222	155	37	Both
FLA1	424	EXON	C	T	149	158	37	Gapped
FLA1	454	EXON	G	A	92	164	37	Gapped
FLA1	457	EXON	T	C	222	167	37	Both
FLA1	473	EXON	A	G	209	163	38	Gapped
FLA1	473	EXON	A	G,T	168	136	20	ungapped
FLA1	649	EXON	C	T,A	167	165	41	Both
FLA1	703	EXON	A	G	222	156	40	Both
FLA1	715	EXON	T	C	222	152	40	Both
FLA1	769	EXON	C	T	141	128	40	Both
FLA1	787	EXON	G	A	222	107	40	Both
FLA1	793	EXON	G	T	225	108	40	Both
FLA1	1119	3'UTR	A	C	222	180	42	Both
FLA1	1226	3'UTR	C	T	185	71	37	Both
GA20	252	EXON	C	T	221	133	42	Both
GA20	291	EXON	C	T	181	109	42	Both
GA20	463	EXON	G	A	213	134	42	Both
GA20	660	EXON	A	G	41.1	8	20	ungapped
GA20	858	EXON	T	C	222	124	41	Both
GA20	1080	EXON	G	C	122	120	42	Both
GA20	1135	EXON	A	C	225	140	42	Both
GA20	1322	3'UTR	A	C	111	175	41	Both
GA20	1350	3'UTR	C	G	222	183	40	Both
GA20	1381	3'UTR	G	C	225	190	39	Gapped
GA20	1414	3'UTR	G	A	158	177	42	Both
GA20	1471	3'UTR	C	G	190	195	41	Both
GATA1	24	EXON	G	C	128	12	39	Both
GATA1	408	EXON	G	C	144	30	41	Both
GATA1	669	EXON	C	G	50	20	42	Both
GATA1	672	EXON	C	T	44.5	17	40	Both
GATA1	813	EXON	C	T	162	44	42	Both
GATA1	867	EXON	C	G	140	44	42	Both
GATA1	953	EXON	G	A	177	23	40	Both
GLU	37	5'UTR	A	G	124	27	39	Both
GLU	95	EXON	A	C	168	49	40	Both
GLU	131	EXON	T	C	194	25	40	Both
GLU	134	EXON	T	C	222	24	40	Both
GLU	191	EXON	A	G	122	12	41	Both
GLU	209	EXON	G	A	83.1	10	41	Both
GLU	287	EXON	T	C	222	34	41	Both
GLU	388	EXON	A	G	93	33	40	Both
GLU	527	EXON	C	T	193	84	39	Both
GLU	632	EXON	T	A	225	155	40	Both
GLU	638	EXON	G	A	216	153	40	Both
GLU	692	EXON	C	T	225	121	40	Both
GLU	980	EXON	C	A,T	123	58	39	Both
GLU	1052	EXON	T	C	225	114	42	Both
GLU	1344	EXON	G	C	69	108	42	Both
GLU	1418	EXON	C	T	225	138	42	Both
GLU	1427	EXON	C	T	225	140	42	Both
GLU	1556	3'UTR	C	G	225	164	42	Both
GLU	1738	3'UTR	C	T	177	179	20	ungapped
GLU	1859	3'UTR	A	G	225	109	41	Both
GLU	1897	3'UTR	C	T	194	49	40	Both
GRAS1	85	5'UTR	C	T	41	43	20	ungapped
GRAS1	112	5'UTR	G	A	75.5	36	20	ungapped
GRAS1	136	5'UTR	T	A	89	60	20	ungapped
GRAS1	474	EXON	T	A	222	112	42	Both
GRAS1	846	EXON	C	G	225	131	42	Both
GRAS1	864	EXON	G	A	116	121	42	Both
GRAS1	1025	EXON	T	C	178	42	42	Both
GRAS1	1128	EXON	C	T	161	123	42	Both
GRAS1	1257	EXON	A	C	183	132	42	Both
GRAS1	1316	EXON	T	G	116	123	42	Both
GRAS1	1325	EXON	T	C	141	122	42	Both
GRAS1	1357	EXON	A	G	120	115	42	Both
GRAS1	1527	EXON	G	A	222	92	42	Both
GRAS1	1630	EXON	T	C	189	142	41	Both
GRAS1	1827	3'UTR	G	T	58	142	34	Both
GRAS1	1873	3'UTR	T	C	66	129	38	Both
GT	37	5'UTR	C	T	153	42	26	Both
GT	48	5'UTR	C	T	26	59	28	Both
GT	49	5'UTR	C	T	64	61	28	Gapped
GT	64	EXON	G	C,T	25	83	26	Gapped
GT	91	EXON	T	G	19.1	125	27	Gapped
GT	111	EXON	T	G	193	139	25	Both
GT	251	EXON	A	T	225	121	39	Both
GT	274	EXON	A	T,G	215	128	42	Both
GT	401	EXON	C	G	73	109	20	ungapped
GT	404	EXON	A	G	66	104	20	ungapped
GT	522	EXON	T	C	222	125	42	Both
GT	525	EXON	C	G,A	96	123	42	Both
GT	678	EXON	A	T	69	168	34	Both
GT	722	EXON	C	T	12.3	177	31	Gapped
GT	726	EXON	T	C	89	165	20	ungapped
GT	732	EXON	T	C	13.2	180	32	Gapped
GT	824	EXON	A	G	47	154	35	Both
GT	826	EXON	A	G	6.98	156	20	ungapped
GT	873	EXON	A	G,T	110	168	35	Both
GT	939	EXON	C	T	225	184	31	Both
GT	1125	EXON	C	T	222	189	41	Both
GT	1185	EXON	A	G	209	172	20	ungapped
GT	1224	EXON	T	C	28	184	25	Both
GT	1252	EXON	A	G	223	183	24	Both
GT	1261	EXON	G	A	124	184	24	Both
GT	1285	EXON	T	A	19.1	183	29	Gapped
GT	1293	EXON	A	G	11.3	185	27	Gapped
GT	1313	EXON	G	C	114	175	26	Gapped
GT	1313	EXON	G	C,T	186	167	20	ungapped
GT	1315	EXON	A	G,T,C	10.4	175	26	Gapped
GT	1343	EXON	G	A	57	156	25	Both
GT	1366	EXON	T	C	72	166	20	ungapped
GT	1460	3'UTR	C	G	41.1	8	20	ungapped
GT_1	373	EXON	C	T	222	132	42	Both
GT_1	385	EXON	A	G	222	142	42	Both
GT_1	491	EXON	G	A	76	159	42	Both
GT_1	502	EXON	T	A	107	168	42	Both
GT_1	696	EXON	T	C	151	152	42	Both
GT_1	703	EXON	C	G,T	222	152	42	Both
GT_1	820	EXON	G	T	24	35	35	Both
GT_1	825	EXON	C	G	114	34	34	Both
GT_1	923	EXON	G	C	225	108	39	Both
GT_1	985	EXON	T	C	158	90	38	Both
GT_1	1020	EXON	A	G	173	41	34	Both
GT_1	1081	EXON	A	C,G	119	57	36	Gapped
GT_1	1098	EXON	T	A	134	79	36	Both
GT_1	1107	EXON	C	T	225	90	36	Gapped
GT_1	1247	3'UTR	G	A	27	20	36	Both
HB	240	5'UTR	C	A	24	18	19	Gapped
HB	353	EXON	C	T	80	28	31	Both
HB	397	EXON	C	A	24	10	20	ungapped
HB	666	EXON	A	G	72	66	39	Gapped
HB	717	EXON	T	A	96	135	41	Both
HB	739	EXON	G	A	225	152	41	Gapped
HB	797	EXON	C	T	130	172	41	Gapped
HB	864	EXON	C	T	225	181	40	Gapped
HB	917	EXON	T	A	225	190	37	Both
HB	935	EXON	C	A	77	190	36	Both
HB	1007	EXON	A	G	225	189	37	Gapped
HB	1083	EXON	C	T	131	121	35	Both
HB	1128	EXON	T	A	55	56	33	Both
HB	1146	EXON	A	C,T	29	40	25	Gapped
HB	1264	3'UTR	T	C	88	71	24	Both
HB	1317	3'UTR	C	T	34	93	29	Gapped
HB	1364	3'UTR	T	C	222	162	38	Both
HB	1393	3'UTR	C	T	225	183	38	Gapped
HB	1590	3'UTR	G	A	60	171	35	Gapped
HB	1601	3'UTR	C	T	3.54	167	34	Gapped
HB	1683	3'UTR	A	G	157	140	34	Gapped
HB	1699	3'UTR	A	T	225	114	34	Both
HB	1766	3'UTR	C	T	46.1	9	20	ungapped
HB1ClassIII	44	5'UTR	C	A	93	34	39	Both
HB1ClassIII	104	5'UTR	A	G	96	119	40	Both
HB1ClassIII	237	5'UTR	T	C	225	176	37	Both
HB1ClassIII	324	5'UTR	T	A	186	107	20	ungapped
HB1ClassIII	359	5'UTR	C	G	169	146	40	Both
HB1ClassIII	410	5'UTR	A	G	225	157	41	Both
HB1ClassIII	534	5'UTR	C	T	137	165	42	Gapped
HB1ClassIII	912	5'UTR	T	C	162	181	42	Both
HB1ClassIII	1243	EXON	A	G	96	92	40	Both
HB1ClassIII	1816	EXON	C	A	83	24	20	Both
HB1ClassIII	1880	EXON	C	G	4.46	11	17	Gapped
HB1ClassIII	2444	EXON	C	T	94	77	37	Both
HB1ClassIII	2458	EXON	C	T	174	57	35	Both
HB1ClassIII	2650	EXON	T	G	28	55	34	Both
HB1ClassIII	2803	EXON	C	T	77	50	31	Both
HB1ClassIII	2986	EXON	T	C	123	132	41	Both
HB1ClassIII	3172	EXON	T	C	91	69	39	Both
HB1ClassIII	3273	EXON	T	C	55	14	13	Both
HB1ClassIII	3421	EXON	T	A	85	45	30	Both
HB1ClassIII	3424	EXON	T	C	90	45	30	Both
HB1ClassIII	3433	EXON	T	C	222	41	30	Both
HB1ClassIII	3535	EXON	A	G	222	84	39	Both
HB1ClassIII	3581	EXON	G	C	73	145	38	Gapped
HB1ClassIII	3689	3'UTR	A	G	221	195	38	Both
HB1ClassIII	3772	3'UTR	T	C,A	88	182	41	Both
HB1ClassIII	3831	3'UTR	A	T	79	180	42	Both
HB1ClassIII	3960	3'UTR	T	C	67	180	36	Both
HB1ClassIII	3983	3'UTR	A	G	36	86	20	ungapped
HB1ClassIII	3984	3'UTR	T	G,C	29	84	20	ungapped
HB1ClassIII	3998	3'UTR	A	G	67	159	29	Both
HB1ClassIII	4078	3'UTR	C	A	22	70	18	Gapped
HB1ClassIII	4083	3'UTR	T	C	5.46	64	17	Gapped
HBIclassII	213	EXON	A	G	218	113	42	Both
HBIclassII	259	EXON	G	A	169	82	42	Both
HBIclassII	303	EXON	C	T	222	123	41	Both
HBIclassII	537	EXON	G	T	44	12	22	Gapped
HBIclassII	719	EXON	T	G	52	142	41	Both
HBIclassII	726	EXON	A	G	189	141	41	Both
HBIclassII	731	EXON	C	T,A	225	143	41	Both
HBIclassII	863	3'UTR	C	T	225	167	42	Both
HBIclassII	866	3'UTR	A	C	153	168	42	Both
HBIclassII	1072	3'UTR	C	T	163	164	40	Both
HBIclassII	1130	3'UTR	T	C	194	99	38	Gapped
HBIclassII	1200	3'UTR	T	C	27.5	6	20	ungapped
HCT	37	5'UTR	T	G	92	23	33	Gapped
HCT	198	5'UTR	T	G	222	138	41	Both
HCT	252	5'UTR	A	T	149	140	41	Both
HCT	269	5'UTR	A	T	103	147	41	Both
HCT	335	EXON	A	G	106	174	39	Both
HCT	355	EXON	C	T	111	163	38	Both
HCT	376	EXON	G	C	108	155	38	Gapped
HCT	387	EXON	T	C	221	148	38	Both
HCT	421	EXON	T	C,A	165	135	38	Gapped
HCT	421	EXON	T	C	141	85	20	ungapped
HCT	445	EXON	G	A	149	118	39	Both
HCT	498	EXON	G	C	184	113	40	Both
HCT	534	EXON	A	C	225	108	41	Both
HCT	540	EXON	G	C	189	117	41	Both
HCT	628	EXON	C	T	129	139	42	Both
HCT	715	EXON	C	T	225	144	41	Both
HCT	790	EXON	A	T,C	33	119	41	Both
HCT	931	EXON	C	T	197	57	38	Gapped
HCT	1000	EXON	G	T	85	146	40	Both
HCT	1005	EXON	G	A	225	149	40	Both
HCT	1011	EXON	T	A	165	153	40	Both
HCT	1017	EXON	T	G	225	157	40	Both
HCT	1198	EXON	C	G	225	174	42	Both
HCT	1414	EXON	C	T	222	143	42	Both
HCT	1447	EXON	A	G	222	156	42	Both
HCT	1928	3'UTR	G	A	225	188	42	Both
HCT	1948	3'UTR	T	C	68	181	20	ungapped
HCT	2045	3'UTR	T	C	106	144	41	Both
HCT	2049	3'UTR	C	T	222	146	41	Both
HCT	2212	3'UTR	C	G	225	150	38	Gapped
HCT	2217	3'UTR	C	T	152	144	38	Gapped
HCT	2280	3'UTR	T	C	72	39	35	Both
HCT	2283	3'UTR	A	T	55	34	36	Both
HCT	2298	3'UTR	T	C	33	20	36	Gapped
HDKNOX1	601	EXON	A	G	56	43	36	Both
HDKNOX1	610	EXON	C	T	225	55	37	Both
HDKNOX1	748	EXON	C	T	53.6	30	35	Both
HDKNOX1	928	EXON	A	G,T	126	52	37	Gapped
HDKNOX1	928	EXON	A	G	112	40	20	ungapped
HDKNOX1	1036	3'UTR	G	A	225	162	42	Both
HDKNOX1	1396	3'UTR	C	T	177	48	38	Both
HDKNOX1	1404	3'UTR	T	C	42	38	37	Both
HDKNOX1	1426	3'UTR	T	C	41.1	8	20	ungapped
HYD	242	5'UTR	A	G	156	31	26	Both
HYD	246	5'UTR	A	G	21	18	20	ungapped
HYD	298	EXON	A	G	15.1	14	20	ungapped
HYD	976	EXON	C	A	13.2	16	28	Both
HYD	998	EXON	G	A	4.77	28	29	Gapped
HYD	1065	EXON	A	G	116	65	34	Both
HYD	1093	EXON	G	A	98	63	34	Both
HYD	1144	EXON	C	T	105	33	31	Both
HYD	1261	3'UTR	A	G	145	136	41	Both
HYD	1273	3'UTR	C	T	61	141	41	Both
HYD	1275	3'UTR	C	G	225	144	41	Gapped
HYD	1367	3'UTR	C	T	11.3	88	20	ungapped
HYD	1378	3'UTR	A	G	81	96	20	ungapped
HYD	1531	3'UTR	A	T	31	94	41	Gapped
HYD	1560	3'UTR	A	G	108	48	40	Both
HYD	1570	3'UTR	G	A	123	34	40	Both
HYD	1587	3'UTR	C	T	182	18	38	Both
IAA	157	EXON	T	A,G	150	63	34	Both
IAA	166	EXON	T	C	222	54	33	Both
IAA	187	EXON	C	T	120	33	30	Both
IAA	289	EXON	T	A	20.1	27	22	Gapped
IAA	386	3'UTR	A	G	71	135	41	Gapped
IAA	480	3'UTR	A	G	54	168	38	Both
IAA	481	3'UTR	G	C	225	169	38	Both
IAA	527	3'UTR	G	A	190	169	34	Gapped
IAA	528	3'UTR	C	T	70	168	34	Gapped
IAA	589	3'UTR	T	G	69	138	39	Both
IAA	628	3'UTR	G	C	150	126	39	Both
IAA	659	3'UTR	G	A	161	95	38	Both
IAA	693	3'UTR	A	G	225	53	38	Both
KNOX2	91	5'UTR	T	C	221	97	37	Both
KNOX2	140	5'UTR	A	G	222	111	33	Both
KNOX2	166	5'UTR	C	A	70.1	9	20	ungapped
KNOX2	773	EXON	C	T	225	65	38	Both
KNOX2	1340	EXON	G	A	30	22	26	Both
KNOX2	1373	EXON	C	T	96	45	27	Gapped
KNOX2	1373	EXON	C	T,G	58	39	20	ungapped
KNOX2	1439	EXON	C	T	113	32	24	Both
KNOX2	1552	3'UTR	G	T	63	145	31	Both
KNOX2	1569	3'UTR	C	T	225	155	33	Both
KNOX2	1657	3'UTR	C	G	222	185	39	Both
KNOX2	1665	3'UTR	G	A	123	183	39	Both
KNOX2	1809	3'UTR	C	T	225	195	35	Gapped
KNOX2	1830	3'UTR	T	C	195	196	35	Gapped
KNOX2	1987	3'UTR	T	C	168	184	34	Both
KNOX2	1999	3'UTR	C	T	225	186	34	Gapped
KNOX2	2008	3'UTR	G	A	97	182	33	Gapped
KNOX2	2014	3'UTR	T	C,A	205	180	34	Gapped
KNOX2	2014	3'UTR	T	C	173	89	20	ungapped
KNOX2	2019	3'UTR	C	T	177	178	34	Both
KNOX2	2032	3'UTR	G	A	117	90	20	ungapped
KNOX2	2074	3'UTR	G	A	126	137	37	Both
KOR	101	5'UTR	G	C	122	122	38	Both
KOR	135	5'UTR	G	C	76	148	33	Gapped
KOR	175	5'UTR	T	C	222	152	33	Both
KOR	292	5'UTR	T	G	15.1	18	20	ungapped
KOR	352	5'UTR	T	C	115	105	36	Both
KOR	378	5'UTR	A	G	131	105	37	Both
KOR	405	5'UTR	A	G	225	95	38	Both
KOR	421	5'UTR	C	T	156	86	37	Both
KOR	457	5'UTR	G	C,A	167	65	39	Both
KOR	594	EXON	G	C	91	34	42	Both
KOR	753	EXON	C	T	141	52	39	Both
KOR	786	EXON	G	C	125	48	37	Both
KOR	826	EXON	T	G	67	24	31	Both
KOR	828	EXON	T	C	79	23	30	Both
KOR	885	EXON	G	C	55	47	38	Both
KOR	1074	EXON	C	T	175	95	40	Both
KOR	1149	EXON	T	C	26	25	32	Gapped
KOR	1152	EXON	T	C	133	25	31	Both
KOR	1198	EXON	G	A	218	47	37	Both
KOR	1289	EXON	C	G	33	135	29	Both
KOR	1290	EXON	C	T	46	136	29	Gapped
KOR	1299	EXON	C	T	172	138	29	Both
KOR	1312	EXON	G	T	89	144	31	Gapped
KOR	1380	EXON	C	G	225	163	39	Gapped
KOR	1428	EXON	A	G	51	161	40	Gapped
KOR	1473	EXON	T	C	70	151	39	Both
KOR	1483	EXON	A	G	213	145	39	Both
KOR	1506	EXON	T	C	20	143	38	Gapped
KOR	1546	EXON	C	A	222	113	35	Both
KOR	1554	EXON	G	A	15.1	110	34	Both
KOR	1716	EXON	C	T	149	48	32	Both
KOR	1779	EXON	A	G	92	19	29	Both
KOR	1800	EXON	T	C	96	24	32	Both
KOR	1827	EXON	C	T	34	40	35	Both
KOR	1983	EXON	C	T	45	73	35	Gapped
KOR	1992	EXON	C	T	185	91	35	Gapped
KOR	2006	EXON	A	G	71	109	37	Gapped
KOR	2009	EXON	A	G	225	113	37	Gapped
KOR	2136	EXON	C	T	133	185	40	Both
KOR	2160	EXON	C	T	225	180	38	Both
KOR	2211	EXON	A	G	120	175	35	Gapped
KOR	2220	EXON	C	T	129	164	34	Gapped
KOR	2241	EXON	G	T,C	107	155	33	Gapped
KOR	2241	EXON	G	C,T	72	48	20	ungapped
KOR	2244	EXON	C	T	203	154	34	Both
KOR	2250	EXON	C	T	225	151	34	Gapped
KOR	2271	EXON	G	A	222	159	35	Both
KOR	2283	EXON	A	G	222	154	36	Both
KOR	2316	EXON	T	C,A	83	145	39	Both
KOR	2463	3'UTR	T	A	225	177	41	Both
KOR	2475	3'UTR	G	A	73	186	41	Both
KOR	2521	3'UTR	A	G	52	190	41	Both
KOR	2711	3'UTR	C	T	41	40	20	ungapped
KOR	2715	3'UTR	C	T	6.2	38	20	ungapped
KOR	2754	3'UTR	G	C	222	158	32	Both
KOR	2759	3'UTR	C	G,A	42	85	20	ungapped
KOR	2814	3'UTR	A	T	116	111	36	Both
KOR	2834	3'UTR	A	G	201	100	32	Gapped
KOR	2895	3'UTR	T	C	79	15	30	Both
KOR	2898	3'UTR	C	A	40	12	31	Both
LAC	114	EXON	T	C	222	130	40	Both
LAC	195	EXON	C	T	222	69	35	Both
LAC	282	EXON	C	T	75	81	32	Both
LAC	303	EXON	G	A	149	107	34	Both
LAC	321	EXON	G	A	209	118	37	Both
LAC	493	EXON	A	C	140	59	26	Both
LAC	494	EXON	A	C	140	59	26	Both
LAC	506	EXON	A	G	115	67	24	Both
LAC	714	EXON	A	G	130	23	24	Both
LAC	1006	EXON	A	C	29	10	15	Gapped
LAC	1125	EXON	C	T	222	63	34	Both
LAC	2071	EXON	A	G	222	47	31	Both
LAC	2391	EXON	G	A	156	82	29	Both
LAC	2409	EXON	C	T	107	107	29	Gapped
LAC	2453	3'UTR	T	C	122	149	29	Both
LAC	2463	3'UTR	A	G	192	151	28	Both
LAC	2499	3'UTR	C	T	222	172	26	Both
LAC	2519	3'UTR	A	C	42	178	23	Gapped
LAC	2537	3'UTR	C	A	222	181	22	Both
LAC	2550	3'UTR	C	T	147	177	21	Both
LAC	2632	3'UTR	A	T,G	58	173	17	Gapped
LAC	2716	3'UTR	G	A	184	129	27	Both
LAC	2750	3'UTR	C	T	71	73	31	Both
LAC	2758	3'UTR	A	G	222	61	30	Both
LAC	2787	3'UTR	T	A	10.4	19	28	Gapped
LAC	2794	3'UTR	G	A	27	11	29	Gapped
LAC2	140	EXON	T	C	18.1	25	30	Both
LAC2	276	EXON	A	G	222	29	37	Both
LAC2	452	EXON	C	A	222	99	41	Both
LAC2	622	EXON	G	C	115	24	29	Both
LAC2	655	EXON	G	A	147	20	29	Both
LAC2	736	EXON	A	C	172	99	38	Both
LAC2	880	EXON	T	A	213	128	42	Both
LAC2	989	EXON	G	A,C	126	109	42	Both
LAC2	1099	EXON	C	T,A	177	123	42	Both
LAC2	1351	EXON	T	C	222	136	41	Both
LAC2	1365	EXON	A	G	169	137	41	Both
LAC2	1420	EXON	T	C	222	141	40	Both
LAC2	1429	EXON	C	T	216	142	40	Both
LAC2	1510	EXON	G	A	48	128	39	Gapped
LAC2	1513	EXON	T	A,C	171	124	39	Gapped
LAC2	1513	EXON	T	A	141	110	20	ungapped
LAC2	1530	EXON	A	C	192	117	39	Both
LAC2	1647	EXON	A	G	222	122	28	Both
LAC2	1661	EXON	A	G	86	129	26	Both
LAC2	1725	3'UTR	G	A	17.1	3	20	ungapped
LAC2	1749	3'UTR	C	A	9.52	6	20	ungapped
LAC2	1820	3'UTR	A	G	80	26	22	Both
LAC2	1895	3'UTR	G	C	17.1	7	20	ungapped
LAC2	1988	3'UTR	A	T	63	23	38	Gapped
LAC2	1993	3'UTR	T	A	78	27	38	Gapped
LAC2	2100	3'UTR	T	G	88	149	37	Both
LAC2	2121	3'UTR	C	T	95	151	32	Gapped
LAC2	2150	3'UTR	A	G	222	144	28	Both
LAC2	2157	3'UTR	G	A	69	140	28	Both
LBD	467	EXON	G	A	117	29	38	Both
LBD	473	EXON	G	A	129	32	37	Both
LBD	499	EXON	A	C	217	50	36	Both
LBD	552	EXON	T	C	129	72	38	Both
LBD	557	EXON	C	T	107	74	39	Both
LBD	576	EXON	G	T	161	73	39	Both
LBD	814	3'UTR	A	G	135	167	41	Both
LBD	930	3'UTR	T	A	117	158	33	Gapped
LEAFY	50	EXON	T	A	187	60	38	Gapped
LEAFY	90	EXON	G	A	139	117	39	Both
LEAFY	191	EXON	G	A	225	90	36	Both
LEAFY	205	EXON	G	A	225	70	34	Both
LEAFY	208	EXON	G	C	109	66	34	Gapped
LEAFY	228	EXON	G	A	63	48	32	Gapped
LEAFY	244	EXON	G	A	51	47	30	Gapped
LEAFY	250	EXON	C	T	96	42	29	Both
LEAFY	267	EXON	C	T	107	37	31	Both
LEAFY	349	EXON	G	T	6.2	31	33	Gapped
LEAFY	352	EXON	A	G	4.13	34	34	Gapped
LEAFY	412	EXON	T	A	129	73	39	Gapped
LEAFY	486	EXON	G	T	117	142	39	Gapped
LEAFY	495	EXON	C	G	106	152	39	Gapped
LEAFY	498	EXON	G	C	167	157	39	Both
LEAFY	509	EXON	A	C	225	160	40	Gapped
LEAFY	564	EXON	C	A	168	154	41	Both
LEAFY	575	EXON	C	T,A	225	144	41	Gapped
LEAFY	575	EXON	C	T	82	154	20	ungapped
LEAFY	591	EXON	C	T	225	136	41	Both
LEAFY	715	EXON	G	A	61	40	34	Gapped
LEAFY	725	EXON	C	T	99	51	35	Gapped
LEAFY	765	EXON	T	C	225	93	38	Gapped
LEAFY	846	EXON	C	T	225	77	37	Both
LEAFY	847	EXON	G	A	203	76	37	Both
LEAFY	852	EXON	A	C	222	70	37	Both
LEAFY	860	EXON	G	A	78	71	38	Both
LEAFY	921	EXON	C	T	71	60	40	Gapped
LEAFY	922	EXON	G	A	12.3	59	40	Gapped
LEAFY	968	EXON	C	T	150	38	38	Both
LEAFY	1068	EXON	A	G	19.1	9	39	Both
LIM1	53	5'UTR	A	T	25	53	20	Gapped
LIM1	81	5'UTR	A	G	131	90	19	Both
LIM1	84	5'UTR	G	A	82	95	19	Both
LIM1	121	5'UTR	A	G	67	142	20	Gapped
LIM1	124	5'UTR	T	C	81	145	20	Gapped
LIM1	146	5'UTR	T	C	120	162	21	Both
LIM1	151	5'UTR	T	A	69	166	21	Both
LIM1	162	5'UTR	C	T	73	173	23	Gapped
LIM1	175	5'UTR	G	T	55	182	25	Both
LIM1	204	5'UTR	G	A	21	190	33	Gapped
LIM1	208	5'UTR	G	A	12.3	192	35	Gapped
LIM1	354	5'UTR	C	G	193	173	38	Both
LIM1	861	EXON	G	A	225	117	41	Both
LIM1	1078	3'UTR	T	C	139	164	42	Both
LIM1	1278	3'UTR	T	A,G	149	169	39	Gapped
LIM1	1331	3'UTR	G	A,T	215	114	35	Gapped
LIM1	1345	3'UTR	A	G	12.3	93	34	Gapped
MAN	755	EXON	T	C	152	53	33	Both
MAN	1193	EXON	C	T	222	103	39	Both
MAN	1253	EXON	A	G	211	149	41	Both
MAN	1328	EXON	C	T	225	152	42	Both
MAN	1331	EXON	G	T	136	152	42	Both
MAN	1442	EXON	A	G	104	183	20	ungapped
MAN	1613	3'UTR	C	T	148	194	20	ungapped
MAN	1649	3'UTR	T	C	225	146	41	Both
MAN	1729	3'UTR	C	T	225	91	37	Both
MAN	1776	3'UTR	A	C	53	47	36	Both
MAN	1876	3'UTR	A	G	45	89	38	Both
MAN	1920	3'UTR	A	T	219	56	34	Both
MAN	1940	3'UTR	C	T	42	42	34	Both
MAN	1954	3'UTR	C	T	43	26	33	Gapped
MAN	1992	3'UTR	G	C	90.1	7	40	Gapped
MAX	107	EXON	C	G	120	6	41	Both
MAX	487	EXON	T	C	68	13	37	Both
MAX	489	EXON	A	G	61.5	14	36	Both
MAX	845	EXON	C	G	222	122	38	Both
MAX	866	EXON	G	C	222	122	37	Both
MAX	872	EXON	C	G	144	128	36	Both
MAX	898	EXON	A	T	222	133	36	Both
MAX	949	EXON	G	A	173	143	38	Both
MAX	956	EXON	T	C	222	146	39	Both
MAX	1107	EXON	A	C	32	170	41	Gapped
MAX	1148	EXON	T	C	109	173	39	Gapped
MAX	1163	EXON	A	G	97	176	39	Gapped
MAX	1190	EXON	C	T	152	176	39	Gapped
MAX	1223	EXON	G	T	6.98	157	20	ungapped
MAX	1239	EXON	C	T	116	161	39	Both
MAX	1355	EXON	A	G	222	131	30	Both
MAX	1400	EXON	C	T	222	157	29	Both
MAX	1411	EXON	T	A,C	222	158	30	Both
MAX	1473	EXON	C	A,G	225	185	38	Both
MAX	1496	EXON	A	C	39	185	40	Gapped
MAX	1572	EXON	G	T	146	169	38	Gapped
MAX	1610	EXON	T	A	99	162	36	Gapped
MAX	1634	EXON	A	C	138	155	35	Gapped
MAX	1652	EXON	T	C	106	161	35	Gapped
MAX	1657	EXON	A	G	3.54	164	35	Gapped
MAX	1673	EXON	T	A	124	167	35	Gapped
MAX	1682	EXON	C	T	187	168	35	Both
MAX	1715	EXON	A	G	36	165	36	Gapped
MAX	1724	EXON	G	A	87	167	37	Both
MAX	1775	EXON	A	G	6.98	169	36	Gapped
MAX	1837	EXON	A	G	28	171	35	Gapped
MAX	1844	EXON	C	T	225	169	35	Both
MAX	1877	EXON	T	C	52	165	35	Gapped
MAX	1886	EXON	C	G	53	162	34	Gapped
MAX	1898	EXON	G	A	222	155	34	Both
MAX	1904	EXON	G	T	222	151	33	Both
MAX	1967	EXON	C	T	222	146	42	Both
MAX	2051	EXON	T	C	126	171	38	Gapped
MAX	2093	EXON	T	C	203	169	39	Both
MAX	2108	EXON	T	C,A	222	170	39	Both
MAX	2141	3'UTR	C	T	99	176	40	Both
MAX	2171	3'UTR	C	T	154	176	40	Both
MAX	2214	3'UTR	T	C	225	183	40	Gapped
MAX	2267	3'UTR	C	T	225	188	37	Both
MAX	2269	3'UTR	C	T	225	187	37	Gapped
MAX	2489	3'UTR	G	A	222	183	38	Both
MAX	2591	3'UTR	G	C	36	104	31	Both
MAX	2629	3'UTR	A	G	60	40	29	Gapped
MIBP1	11	EXON	A	G	13.7	6	17	Gapped
MIBP1	29	EXON	T	C	3.01	8	24	Gapped
MIBP1	136	EXON	T	C	27.1	7	18	Gapped
MIBP1	166	EXON	A	G	64	10	19	Both
MIBP1	440	EXON	G	C	29.3	7	34	Both
MIBP1	490	EXON	G	C	21.5	6	25	Gapped
MIBP1	523	EXON	T	G	61	14	34	Both
MIBP1	581	EXON	G	A	191	33	31	Both
MIBP1	590	EXON	G	C	156	27	31	Both
MIBP1	811	EXON	A	G	12.2	3	20	Gapped
MIBP1	854	EXON	C	T	12.2	3	20	Gapped
MIBP1	894	EXON	C	A	93	32	26	Both
MIBP1	901	EXON	G	A	23	37	28	Gapped
MIBP1	944	EXON	G	C	191	84	27	Both
MIBP1	960	EXON	G	C	172	93	27	Both
MIBP1	963	EXON	A	G	166	94	27	Both
MIBP1	1034	EXON	T	C	173	113	28	Both
MIBP1	1039	EXON	A	G	222	118	27	Both
MIBP1	1049	EXON	G	A	90	126	28	Gapped
MIBP1	1079	EXON	A	G	163	127	28	Both
MIBP1	1099	EXON	A	G	172	128	30	Both
MIBP1	1137	EXON	C	T	222	107	30	Both
MIBP1	1140	EXON	G	A	198	103	30	Both
MIBP1	1146	EXON	G	A	29	101	31	Gapped
MIBP1	1174	EXON	A	T	108	115	31	Gapped
MIBP1	1194	EXON	A	G	222	109	30	Both
MIBP1	1214	EXON	G	C,A	189	112	27	Gapped
MIBP1	1214	EXON	G	C	123	40	20	ungapped
MIBP1	1224	EXON	C	G	45	110	27	Gapped
MIBP1	1264	EXON	A	G	180	96	21	Both
MIBP1	1279	EXON	T	C	128	63	21	Both
MIBP1	1283	EXON	A	G	124	67	21	Both
MIBP1	1296	EXON	C	G	111	60	18	Gapped
MIBP1	1329	EXON	A	G	22	44	10	Gapped
MIBP1	1352	EXON	C	A,G	131	53	19	Gapped
MIBP1	1369	EXON	A	G	198	77	21	Both
MIBP1	1380	EXON	T	C,A	171	93	21	Gapped
MIBP1	1380	EXON	T	C	81	8	20	ungapped
MIBP1	1395	EXON	C	T	74	110	21	Gapped
MIBP1	1410	EXON	A	G	186	126	22	Both
MIBP1	1429	3'UTR	C	T	101	135	25	Gapped
MIBP1	1439	3'UTR	A	G	169	139	26	Both
MIBP1	1456	3'UTR	C	T	165	146	29	Both
MIBP1	1462	3'UTR	G	T	181	148	29	Gapped
MIBP1	1465	3'UTR	G	A	173	149	30	Both
MIBP1	1550	3'UTR	G	C	222	175	39	Gapped
MIBP1	1550	3'UTR	G	C,T	205	161	20	ungapped
MIBP1	1577	3'UTR	C	T	222	179	39	Both
MIBP1	1644	3'UTR	A	G	222	166	38	Both
MIBP1	1651	3'UTR	T	C	28	165	38	Both
MIBP1	1659	3'UTR	C	T	82	166	38	Gapped
MIBP1	1659	3'UTR	C	T,G	102	119	20	ungapped
MIBP1	1735	3'UTR	T	A	206	116	37	Both
MIBP1	1750	3'UTR	A	G	194	93	37	Both
MIBP1	1775	3'UTR	A	G	142	55	37	Both
MTS	21	5'UTR	G	C	26	15	13	Gapped
MTS	29	5'UTR	A	G	19.1	23	12	Gapped
MTS	46	5'UTR	C	T	79	48	12	Gapped
MTS	61	5'UTR	A	G	30	69	11	Gapped
MTS	87	5'UTR	C	T	96	108	12	Gapped
MTS	205	5'UTR	T	C	26	34	16	Gapped
MTS	276	EXON	T	A	222	94	33	Both
MTS	301	EXON	G	A,T	222	109	35	Gapped
MTS	301	EXON	G	A	176	65	20	ungapped
MTS	379	EXON	A	T	146	56	34	Both
MTS	390	EXON	C	A	137	38	32	Both
MTS	406	EXON	G	A	79	22	32	Both
MTS	418	EXON	A	C	44	17	28	Gapped
MTS	494	EXON	C	A	92	80	21	Both
MTS	512	EXON	C	T	90	110	22	Gapped
MTS	521	EXON	T	G	31	118	22	Gapped
MTS	525	EXON	A	G	5.46	121	34	Gapped
MTS	526	EXON	C	T	3.01	125	29	Gapped
MTS	571	EXON	A	G	44	154	28	Both
MTS	586	EXON	T	C	212	151	30	Both
MTS	644	EXON	T	A	199	89	30	Both
MTS	666	EXON	C	A	222	59	30	Both
MTS	813	EXON	G	C	222	143	29	Both
MTS	839	EXON	C	T,A	40	151	28	Gapped
MTS	839	EXON	C	T	36	39	20	ungapped
MTS	863	EXON	T	A	70	149	24	Both
MTS	869	EXON	C	T	146	152	26	Gapped
MTS	872	EXON	T	C,A	222	154	26	Gapped
MTS	872	EXON	T	C	59	12	20	ungapped
MTS	875	EXON	T	C	188	154	25	Both
MTS	938	EXON	A	T	149	52	20	ungapped
MTS	947	EXON	G	A	143	139	19	Both
MTS	956	EXON	T	G	170	122	27	Both
MTS	968	EXON	C	T	4.13	128	22	Gapped
MTS	1148	EXON	A	G	101	90	38	Both
MTS	1280	EXON	C	A	93	31	33	Both
MTS	1307	EXON	T	G	87	32	30	Both
MTS	1607	EXON	A	T	116	96	37	Both
MTS	1697	EXON	A	G	19.1	42	36	Gapped
MTS	1976	EXON	A	G,C	225	174	42	Both
MTS	2159	3'UTR	T	C	122	180	30	Both
MTS	2175	3'UTR	C	T	185	175	26	Gapped
MTS	2175	3'UTR	C	T,A	149	72	20	ungapped
MTS	2194	3'UTR	G	A	22	168	23	Gapped
MTS	2199	3'UTR	T	C	124	165	22	Gapped
MTS	2202	3'UTR	T	C,G	82	166	22	Gapped
MTS	2235	3'UTR	G	A	222	129	20	Both
MTS	2274	3'UTR	T	C	18.1	69	22	Gapped
MTS	2280	3'UTR	C	T	14.2	59	21	Gapped
MUR3	63	5'UTR	G	C,A	46.1	16	31	Both
MUR3	69	5'UTR	T	G	138	16	31	Both
MUR3	123	5'UTR	G	A	115	17	34	Both
MUR3	156	5'UTR	A	G	194	27	36	Both
MUR3	178	5'UTR	G	A	121	48	38	Gapped
MUR3	265	5'UTR	T	C	131	110	42	Both
MUR3	294	5'UTR	C	G	125	109	42	Both
MUR3	340	5'UTR	A	G	144	96	42	Both
MUR3	631	EXON	G	C	164	146	42	Both
MUR3	674	EXON	C	T	130	139	42	Both
MUR3	691	EXON	T	C,A	222	133	42	Both
MUR3	742	EXON	G	A	167	124	42	Both
MUR3	829	EXON	C	T	110	124	39	Both
MUR3	853	EXON	C	G	222	136	39	Both
MUR3	866	EXON	A	G	110	138	39	Both
MUR3	891	EXON	G	A	147	159	40	Both
MUR3	985	EXON	T	C	140	190	41	Both
MUR3	1009	EXON	C	T	225	183	41	Both
MUR3	1135	EXON	C	T	222	182	41	Both
MUR3	1138	EXON	G	A	148	182	41	Both
MUR3	1150	EXON	T	C	184	186	41	Both
MUR3	1270	EXON	C	G	225	184	42	Both
MUR3	1328	EXON	G	A	222	187	42	Both
MUR3	1393	EXON	G	A	222	182	42	Both
MUR3	1546	EXON	A	G	143	168	42	Both
MUR3	1569	EXON	T	C	225	166	42	Both
MUR3	2053	EXON	T	C	156	178	42	Both
MUR3	2277	EXON	G	C	42	90	41	Both
MUR3	2281	EXON	G	T	69	83	40	Both
MUR3	2326	EXON	T	C	222	24	39	Both
MYB1	93	5'UTR	T	C	72	79	20	ungapped
MYB1	129	5'UTR	G	A	121	132	38	Both
MYB1	205	5'UTR	T	C	222	181	38	Gapped
MYB1	205	5'UTR	T	C,A	170	89	20	ungapped
MYB1	217	5'UTR	T	C	109	187	38	Both
MYB1	265	5'UTR	A	C	222	192	38	Gapped
MYB1	328	5'UTR	A	G,C	87	160	20	ungapped
MYB1	368	5'UTR	T	C	188	188	41	Both
MYB1	450	EXON	C	T	225	158	42	Both
MYB1	465	EXON	G	A	198	146	42	Both
MYB1	558	EXON	C	T,G	174	47	41	Gapped
MYB1	558	EXON	C	T	117	45	20	ungapped
MYB1	692	EXON	A	G	20.2	8	20	ungapped
MYB1	999	EXON	C	T	159	163	42	Both
MYB1	1045	EXON	A	G	222	165	42	Both
MYB1	1325	3'UTR	A	G	45	144	42	Both
MYB1	1329	3'UTR	T	A	225	192	39	Gapped
MYB1	1471	3'UTR	G	A	208	180	41	Both
MYB1	1557	3'UTR	C	A	75	109	41	Both
MYB1	1564	3'UTR	C	A	225	96	41	Both
MYB1	1613	3'UTR	A	T	10.4	20	41	Gapped
MYB2	48	5'UTR	T	A	16.1	6	20	ungapped
MYB2	268	EXON	T	A	222	32	34	Both
MYB2	419	EXON	C	T	17.6	92	20	ungapped
MYB2	420	EXON	T	A	20	89	37	Both
MYB2	433	EXON	G	C	176	101	38	Both
MYB2	562	EXON	A	G	158	156	41	Both
MYB2	601	EXON	T	C,A	222	164	40	Both
MYB2	607	EXON	C	A	88	168	40	Both
MYB2	700	EXON	C	T	222	153	40	Both
MYB2	738	EXON	G	A	182	95	39	Both
NAM1	70	5'UTR	G	A	52.1	16	32	Both
NAM1	95	5'UTR	T	C	54	17	29	Gapped
NAM1	98	5'UTR	T	C	43	21	29	Gapped
NAM1	105	5'UTR	C	T	28	23	32	Gapped
NAM1	106	5'UTR	G	A	17.1	24	33	Gapped
NAM1	112	5'UTR	T	C	13.2	26	33	Gapped
NAM1	126	5'UTR	C	T	64	25	35	Both
NAM1	144	5'UTR	T	C	121	45	35	Both
NAM1	272	5'UTR	T	C	107	51	17	Gapped
NAM1	288	5'UTR	T	C	25.5	4	20	ungapped
NAM1	370	EXON	G	A	91	25	29	Both
NAM1	378	EXON	G	A	172	23	29	Both
NAM1	556	EXON	G	A	126	81	30	Both
NAM1	574	EXON	C	T	215	86	29	Gapped
NAM1	574	EXON	C	T,G	140	24	20	ungapped
NAM1	592	EXON	A	G	182	94	28	Both
NAM1	625	EXON	G	A	158	108	26	Both
NAM1	685	EXON	C	T,G	222	104	26	Gapped
NAM1	685	EXON	C	T	111	19	20	ungapped
NAM1	697	EXON	C	T	222	91	25	Both
NAM1	736	EXON	C	T	61	46	24	Gapped
NAM1	866	EXON	G	T	225	142	42	Both
NAM1	998	EXON	A	G	7.8	142	20	ungapped
NAM1	999	EXON	C	T	14.2	140	20	ungapped
NAM1	1018	EXON	C	T	126	112	36	Both
NAM1	1096	EXON	T	C	116	38	35	Both
NAM1	1100	EXON	A	G	39	39	36	Both
NAM1	1267	EXON	C	G	211	151	36	Both
NAM1	1282	EXON	G	A	124	147	36	Gapped
NAM1	1293	EXON	A	T	148	147	36	Gapped
NAM1	1385	EXON	A	T	81	15	20	ungapped
NAM1	1466	EXON	T	G	46	122	22	Both
NAM1	1473	EXON	T	C	71	130	22	Both
NAM1	1482	EXON	C	T	125	140	24	Gapped
NAM1	1493	EXON	G	T	3.54	151	26	Gapped
NAM1	1501	EXON	A	G,T	102	156	26	Both
NAM1	1511	EXON	G	T	83	161	28	Gapped
NAM1	1542	EXON	A	G	156	176	33	Both
NAM1	1555	EXON	G	A	101	116	20	ungapped
NAM1	1611	EXON	C	T	225	167	40	Both
NAM1	1675	EXON	C	T	225	172	41	Both
NAM1	1725	EXON	C	G	170	185	40	Both
NAM1	1777	EXON	C	T	225	189	40	Both
NAM1	1789	EXON	C	T	222	188	40	Both
NAM1	1895	EXON	A	T	222	131	39	Both
NAM1	1906	EXON	G	A	112	118	37	Both
NAM1	1994	EXON	A	T	88	51	25	Both
NAM1	2008	EXON	T	C	222	58	28	Both
NAM1	2014	EXON	A	T	97	66	30	Gapped
NAM1	2026	EXON	T	C	190	82	31	Both
NAM1	2044	EXON	T	C,A	222	105	33	Gapped
NAM1	2044	EXON	T	C	124	53	20	ungapped
NAM1	2113	EXON	A	G	222	157	39	Both
NAM1	2124	EXON	T	C	222	162	39	Both
NAM1	2167	EXON	T	C	88	168	41	Both
NAM1	2218	EXON	A	T,G	161	169	42	Both
NAM1	2335	3'UTR	G	A	225	193	41	Both
NAM1	2414	3'UTR	G	T	225	194	41	Both
NAM1	2451	3'UTR	A	G	222	191	41	Both
NAM1	2579	3'UTR	T	C,A	59	188	38	Both
NAM1	2592	3'UTR	T	A	79	188	37	Both
NAM1	2656	3'UTR	T	G	114	183	36	Both
NAM1	2660	3'UTR	C	G	222	185	40	Both
NAM1	2678	3'UTR	A	G	27	182	37	Gapped
NAM1	2698	3'UTR	T	G	96	180	38	Gapped
NAM1	2776	3'UTR	C	G	195	186	34	Both
NAM1	2829	3'UTR	A	G	130	188	26	Both
NAM1	2859	3'UTR	A	G	225	174	25	Both
NAM1	2932	3'UTR	C	T	224	57	29	Both
NAM1	2933	3'UTR	G	T	50	56	29	Gapped
NAM1	2966	3'UTR	T	G	72	15	27	Both
PAAPA	143	EXON	T	A	3.04	16	20	Gapped
PAAPA	195	EXON	G	A	79	40	29	Both
PAAPA	207	EXON	G	T	38	49	30	Gapped
PAAPA	211	EXON	T	C	46	49	30	Gapped
PAAPA	233	EXON	A	G	62	61	32	Gapped
PAAPA	235	EXON	C	G	34	61	33	Gapped
PAAPA	263	EXON	A	G	143	75	34	Gapped
PAAPA	266	EXON	G	A	190	79	34	Both
PAAPA	288	EXON	A	G,T	222	83	34	Gapped
PAAPA	288	EXON	A	G	171	59	20	ungapped
PAAPA	308	EXON	G	T	116	89	35	Gapped
PAAPA	313	EXON	A	C	107	89	35	Gapped
PAAPA	327	EXON	A	G	174	86	36	Both
PAAPA	379	EXON	A	C	225	48	39	Both
PAAPA	521	EXON	T	C	37.2	17	39	Both
PAAPA	550	EXON	T	C	12.3	25	20	ungapped
PAAPA	569	EXON	T	C,A	5.46	34	36	Both
PAAPA	666	3'UTR	C	G	150	110	36	Gapped
PAAPA	696	3'UTR	G	T	222	148	34	Both
PAAPA	727	3'UTR	T	C,A	222	166	33	Both
PAAPA	737	3'UTR	T	C	225	172	32	Both
PAAPA	788	3'UTR	T	G	75	183	32	Both
PAAPA	799	3'UTR	A	G	115	185	31	Gapped
PAAPA	833	3'UTR	T	C	28.1	174	37	Both
PAAPA	846	3'UTR	T	C	46	158	32	Gapped
PAAPA	860	3'UTR	A	C	147	145	32	Both
PAAPA	877	3'UTR	C	T	159	125	34	Both
PAAPA	911	3'UTR	C	A	134	91	36	Gapped
PAAPA	941	3'UTR	A	G	63	68	37	Gapped
PAAPA	952	3'UTR	C	G	7.8	66	37	Gapped
PAAPA	977	3'UTR	A	G,C	55	92	37	Gapped
PAAPA	994	3'UTR	C	A	151	97	35	Gapped
PAAPA	1013	3'UTR	T	C	112	107	34	Both
PAAPA	1047	3'UTR	A	G	48	124	32	Gapped
PAAPA	1053	3'UTR	G	A	178	126	32	Gapped
PAAPA	1075	3'UTR	G	A	86	127	32	Gapped
PAAPA	1078	3'UTR	C	T	85	125	32	Gapped
PAE	19	5'UTR	T	A	45	16	35	Both
PAE	38	5'UTR	A	G	25	29	38	Both
PAE	43	5'UTR	G	A	70	36	38	Both
PAE	46	5'UTR	G	A	74	37	37	Both
PAE	120	5'UTR	C	T,A	138	129	35	Both
PAE	139	5'UTR	C	G	82	151	36	Gapped
PAE	142	5'UTR	A	T,C	54	154	36	Gapped
PAE	180	5'UTR	C	A	154	172	35	Both
PAE	183	5'UTR	G	A	222	173	35	Both
PAE	235	5'UTR	G	A	166	177	37	Both
PAE	391	5'UTR	A	G	69.1	14	20	ungapped
PAE	529	5'UTR	A	G	65	46	20	ungapped
PAE	557	EXON	A	G	103	159	35	Both
PAE	562	EXON	C	T	225	160	36	Both
PAE	625	EXON	G	C	129	99	39	Both
PAE	676	EXON	A	C	138	41	39	Both
PAE	855	EXON	A	T	35	25	32	Both
PAE	890	EXON	C	T	165	48	31	Both
PAE	1187	EXON	T	C	41	27	28	Both
PAE	1484	EXON	G	T	54	11	19	Both
PAE	1769	EXON	C	T	23	50	26	Both
PAE	1857	3'UTR	A	G	172	115	32	Both
PAE	1873	3'UTR	G	A	43	136	32	Both
PAE	1948	3'UTR	T	G	138	176	38	Both
PAE	2032	3'UTR	G	A	127	145	40	Both
PAE	2073	3'UTR	T	C	160	73	20	ungapped
PAL	45	5'UTR	A	T	75	50	23	Gapped
PAL	81	5'UTR	C	T	61	99	24	Both
PAL	84	5'UTR	C	G	81	103	24	Both
PAL	87	5'UTR	C	G	104	108	24	Both
PAL	110	5'UTR	A	C	120	121	25	Gapped
PAL	149	5'UTR	C	A	145	105	24	Gapped
PAL	245	EXON	C	T	37	14	27	Gapped
PAL	251	EXON	C	T	87	10	28	Gapped
PAL	259	EXON	A	G	42	4	30	Gapped
PAL	266	EXON	T	C	47.5	4	33	Gapped
PAL	305	EXON	A	G	54.3	6	38	Both
PAL	369	EXON	G	A	62	11	40	Both
PAL	587	EXON	T	C	23.5	8	20	ungapped
PAL	620	EXON	T	C	174	24	38	Both
PAL	682	EXON	T	C	185	73	41	Both
PAL	779	EXON	C	T	183	79	42	Both
PAL	926	EXON	G	A	116	64	38	Both
PAL	929	EXON	C	A	225	64	38	Both
PAL	971	EXON	T	C	222	77	34	Both
PAL	983	EXON	C	T,A	142	81	32	Gapped
PAL	983	EXON	C	T	83	30	20	ungapped
PAL	1016	EXON	C	G	193	104	31	Both
PAL	1019	EXON	T	C,A	190	106	31	Both
PAL	1028	EXON	C	T	213	114	32	Both
PAL	1040	EXON	T	C	211	119	33	Both
PAL	1097	EXON	C	T	177	144	39	Both
PAL	1271	EXON	C	A	222	157	42	Both
PAL	1331	EXON	G	A,T	161	142	41	Gapped
PAL	1331	EXON	G	A	95	140	20	ungapped
PAL	1580	EXON	G	T,C	168	142	41	Gapped
PAL	1580	EXON	G	T	83	133	20	ungapped
PAL	1637	EXON	C	T	225	160	40	Both
PAL	1640	EXON	G	A	142	162	40	Both
PAL	1682	EXON	A	G	225	164	41	Both
PAL	1685	EXON	A	G	222	162	41	Both
PAL	1694	EXON	C	T,A	170	166	41	Gapped
PAL	1694	EXON	C	T	110	161	20	ungapped
PAL	1835	EXON	C	T	149	144	42	Both
PAL	2003	EXON	T	C	225	129	41	Gapped
PAL	2024	EXON	A	G	222	139	41	Both
PAL	2030	EXON	T	C	81	137	41	Both
PAL	2048	EXON	C	T	184	149	41	Both
PAL	2084	EXON	G	A	142	156	41	Both
PAL	2125	EXON	A	G	222	146	41	Both
PAL	2129	EXON	C	T	186	146	41	Both
PAL	2204	EXON	C	G	120	155	42	Both
PAL	2273	EXON	T	C	158	169	42	Both
PAL	2294	EXON	G	C	159	172	42	Both
PAL	2312	EXON	T	A	148	177	42	Both
PAL	2362	3'UTR	C	T	40	25	20	ungapped
PAL	2388	3'UTR	T	C,G	95	178	41	Gapped
PAL	2499	3'UTR	G	T	126	182	35	Both
PAL	2505	3'UTR	G	A	107	179	35	Both
PAL	2541	3'UTR	C	T	125	163	35	Gapped
PAL	2607	3'UTR	A	G	222	138	34	Both
PAL	2645	3'UTR	G	A	129	127	34	Gapped
PAL	2657	3'UTR	T	C	225	127	36	Gapped
PAL	2667	3'UTR	C	A	177	131	35	Both
PAL	2673	3'UTR	C	T	212	129	35	Gapped
PAL	2687	3'UTR	C	G	222	135	35	Both
PAL	2693	3'UTR	A	G	222	135	36	Both
PAL	2748	3'UTR	C	T	225	147	39	Both
PAL	2810	3'UTR	T	G	113	156	37	Both
PAL	2840	3'UTR	A	G	197	156	35	Both
PAL	2864	3'UTR	C	T	201	156	33	Both
PAL	2898	3'UTR	A	G	222	140	30	Both
PAL	2906	3'UTR	T	C,A	225	141	30	Gapped
PAL	2906	3'UTR	T	C	22	62	20	ungapped
PAL	2932	3'UTR	A	G	148	130	30	Both
PAL	2941	3'UTR	A	T	53	124	30	Both
PAL	2954	3'UTR	T	C	94	110	29	Gapped
PAL	2966	3'UTR	G	A	51.5	24	20	ungapped
PAL	2980	3'UTR	T	C	18.6	26	20	ungapped
PAL	3029	3'UTR	G	A	60	14	24	Both
PAL	3037	3'UTR	T	C	17.6	8	29	Both
PG	23	5'UTR	G	T	3.29	17	14	Gapped
PG	25	5'UTR	G	A	60	18	14	Gapped
PG	54	5'UTR	A	C	3.54	42	13	Both
PG	68	5'UTR	T	C	23	56	13	Both
PG	95	5'UTR	A	G	39	79	11	Gapped
PG	142	5'UTR	T	C	63	105	21	Both
PG	260	EXON	C	G	127	38	31	Both
PG	329	EXON	G	C	62	10	38	Both
PG	614	EXON	A	C	130	9	40	Both
PG	740	EXON	G	A	202	15	32	Both
PG	872	EXON	A	T	222	58	26	Both
PG	917	EXON	G	A	27	130	30	Gapped
PG	926	EXON	A	G	205	136	30	Gapped
PG	929	EXON	A	T	55	141	30	Gapped
PG	950	EXON	C	T	222	155	32	Both
PG	1028	EXON	A	G	99	104	37	Both
PG	1355	EXON	A	G,T	180	147	41	Both
PG	1364	EXON	C	T	222	152	41	Both
PG	1493	EXON	A	G	222	172	42	Both
PG	1559	EXON	G	A	133	168	42	Both
PG	1821	3'UTR	A	G	222	173	33	Both
PG	1842	3'UTR	C	T	63	175	31	Both
PG	1843	3'UTR	C	T	39.1	175	31	Gapped
PG	1866	3'UTR	A	G	102	172	27	Both
PG	1868	3'UTR	T	C	158	172	27	Both
PG	1934	3'UTR	C	T	34	174	27	Gapped
PG	1938	3'UTR	G	T	74.2	175	28	Both
PG	1964	3'UTR	A	G	222	180	29	Both
PG	1997	3'UTR	T	C	222	186	32	Both
PG	2001	3'UTR	A	T	150	187	32	Gapped
PG	2001	3'UTR	A	T,G	70	125	20	ungapped
PG	2075	3'UTR	G	T	199	189	39	Both
PG	2098	3'UTR	G	T	173	182	39	Both
PG	2170	3'UTR	C	A	148	153	35	Both
PG	2206	3'UTR	C	A	12.3	14	20	ungapped
PG	2224	3'UTR	T	G	162	79	28	Both
PG	2259	3'UTR	C	T	129	32	25	Both
PG	2273	3'UTR	T	C	53	17	22	Both
PIP1	191	EXON	A	T	222	40	41	Both
PIP1	199	EXON	C	T	114	43	41	Both
PIP1	295	EXON	G	A	25	51	39	Both
PIP1	298	EXON	G	T	176	50	39	Both
PIP1	346	EXON	G	A	150	33	36	Both
PIP1	355	EXON	C	T	55	28	36	Both
PIP1	388	EXON	C	T	42	13	31	Gapped
PIP1	391	EXON	C	T	43.1	13	30	Gapped
PIP1	409	EXON	C	T	20	14	38	Gapped
PIP1	454	EXON	C	G	222	48	40	Both
PIP1	529	EXON	G	A	225	91	41	Both
PIP1	718	EXON	T	C	21.2	8	22	Gapped
PIP1	763	EXON	A	G	153	21	27	Both
PIP1	847	EXON	C	T	40	24	38	Both
PIP1	1007	3'UTR	G	T	101	164	38	Both
PIP1	1068	3'UTR	G	T	127	173	25	Both
PIP1	1072	3'UTR	T	C	90	173	24	Both
PIP1	1076	3'UTR	A	G	131	170	23	Both
PIP1	1118	3'UTR	C	T	159	51	20	ungapped
PIP1	1126	3'UTR	C	T	145	158	23	Both
PIP1	1233	3'UTR	G	T	184	39	33	Both
PL	45	EXON	C	G	23	22	19	Both
PL	46	EXON	G	A	17.1	22	19	Gapped
PL	65	EXON	C	T	10.4	26	19	Gapped
PL	300	EXON	T	C	18.1	13	20	ungapped
PL	324	EXON	C	T	42	25	20	ungapped
PL	345	EXON	G	T	61	36	20	ungapped
PL	370	EXON	C	T	7.8	100	27	Gapped
PL	378	EXON	G	C	59	56	20	ungapped
PL	451	EXON	C	A	218	137	28	Both
PL	458	EXON	G	A	155	122	20	Both
PL	480	EXON	A	G	151	135	28	Both
PL	493	EXON	G	C	78	130	28	Gapped
PL	535	EXON	A	C	63	121	29	Both
PL	559	EXON	G	A	88	115	26	Both
PL	610	EXON	C	A	58	107	28	Gapped
PL	612	EXON	C	A	11.3	104	25	Gapped
PL	704	EXON	A	C,T	56	92	23	Gapped
PL	704	EXON	A	C	30	20	20	ungapped
PL	705	EXON	A	C	80	92	24	Both
PL	720	EXON	C	T	134	92	23	Both
PL	747	EXON	G	C	161	83	23	Both
PL	770	EXON	A	G	203	85	23	Both
PL	775	EXON	G	A	136	90	24	Both
PL	792	EXON	A	G	58	88	25	Gapped
PL	799	EXON	A	G	70	88	25	Gapped
PL	800	EXON	A	G	11.3	86	23	Gapped
PL	801	EXON	C	G	10.4	87	23	Gapped
PL	843	EXON	G	C	104	75	30	Gapped
PL	882	EXON	G	C	69	47	35	Gapped
PL	894	EXON	G	A	58	32	33	Both
PL	963	EXON	T	C	90	14	38	Both
PL	1006	EXON	G	A	24	3	41	Both
POX1	4	5'UTR	G	T,C	3.01	5	31	Gapped
POX1	152	EXON	T	C	122	120	41	Both
POX1	231	EXON	C	T	222	47	33	Both
POX1	255	EXON	T	C	143	34	27	Both
POX1	293	EXON	T	C	222	59	31	Both
POX1	346	EXON	A	G	118	87	35	Both
POX1	349	EXON	A	G	222	87	35	Both
POX1	450	EXON	T	G	62	22	30	Both
POX1	462	EXON	C	T	30	32	33	Both
POX1	507	EXON	T	A	225	66	36	Both
POX1	705	EXON	G	C	140	133	40	Both
POX1	720	EXON	A	G	222	147	40	Gapped
POX1	720	EXON	A	G,T	183	137	20	ungapped
POX1	766	EXON	C	T	118	166	40	Both
POX1	774	EXON	G	A	222	163	40	Both
POX1	805	EXON	A	G	61	163	41	Both
POX1	813	EXON	G	A	152	161	41	Both
POX1	1039	3'UTR	G	T	222	190	41	Both
POX1	1046	3'UTR	T	A	55	189	20	ungapped
POX1	1118	3'UTR	T	G	225	181	38	Gapped
POX1	1201	3'UTR	G	A	121	148	26	Both
POX1	1218	3'UTR	C	T	122	144	22	Both
POX1	1246	3'UTR	T	C	17.1	124	15	Gapped
POX1	1254	3'UTR	G	A	19.1	109	15	Gapped
POX1	1263	3'UTR	G	A	37	103	14	Gapped
POX1	1275	3'UTR	A	G	49	89	14	Both
POX1	1285	3'UTR	T	C,A	43	73	14	Gapped
PTM5	99	EXON	T	A	153	18	38	Both
RAB	121	5'UTR	T	G	222	45	34	Both
RAB	158	5'UTR	A	G	170	26	33	Both
RAB	380	EXON	T	C	201	49	31	Both
RAB	458	EXON	T	C	28	40	20	ungapped
RAB	739	EXON	C	T	140	33	36	Both
RAB	761	EXON	G	A	203	60	38	Both
RAB	802	3'UTR	A	T	85	126	40	Both
RAB	838	3'UTR	G	T	115	162	41	Both
RAB	898	3'UTR	A	T	130	191	42	Both
RAB	935	3'UTR	C	T	179	189	41	Both
RAB	1030	3'UTR	A	C	35	145	40	Both
RAB	1049	3'UTR	A	C	222	115	40	Both
RNS	99	EXON	C	T	116	16	29	Both
RNS	339	EXON	T	C	225	81	37	Both
RNS	468	EXON	A	G	6.98	37	34	Gapped
RNS	603	EXON	G	A	213	167	41	Both
RNS	636	EXON	G	C	222	167	42	Both
RNS	764	3'UTR	G	A	222	130	39	Both
RNS	779	3'UTR	C	T	130	104	39	Both
RNS	824	3'UTR	C	T	134	38	39	Both
ROP1	484	EXON	T	C,A	64	26	22	Gapped
ROP1	484	EXON	T	C	97	11	20	ungapped
ROP1	757	EXON	G	A	134	50	35	Both
ROP1	838	3'UTR	G	C	225	138	39	Both
ROP1	904	3'UTR	A	C	225	177	36	Both
ROP1	912	3'UTR	T	C	220	179	36	Both
ROP1	957	3'UTR	G	A	118	175	20	ungapped
ROP1	1020	3'UTR	A	G	93	191	20	ungapped
ROP1	1051	3'UTR	C	G	73	194	38	Gapped
ROP1	1190	3'UTR	T	G	79	151	38	Gapped
ROP1	1209	3'UTR	C	T	64	115	38	Both
SAMS	56	5'UTR	A	G	52	41	18	Gapped
SAMS	79	5'UTR	C	A	67	67	13	Gapped
SAMS	80	5'UTR	T	A	69	69	14	Gapped
SAMS	88	5'UTR	T	C	120	79	15	Gapped
SAMS	101	5'UTR	C	A	41	90	17	Gapped
SAMS	110	5'UTR	A	G	21	96	18	Gapped
SAMS	123	5'UTR	G	C,A	86	102	19	Gapped
SAMS	123	5'UTR	G	C	38.1	8	20	ungapped
SAMS	172	5'UTR	C	T	139	96	23	Both
SAMS	173	5'UTR	G	A	36	96	23	Gapped
SAMS	236	5'UTR	G	C	80	25	20	Gapped
SAMS	252	5'UTR	T	A	7.8	27	36	Gapped
SAMS	255	5'UTR	A	T	72	26	36	Both
SAMS	376	EXON	T	C	189	140	41	Both
SAMS	382	EXON	G	T	222	147	41	Both
SAMS	455	EXON	A	G	222	159	41	Both
SAMS	481	EXON	T	C	222	162	42	Both
SAMS	559	EXON	T	A	166	173	42	Both
SAMS	580	EXON	T	C,A	222	168	42	Both
SAMS	643	EXON	C	T	176	156	42	Both
SAMS	761	EXON	C	T	222	163	41	Both
SAMS	769	EXON	G	C,A	152	163	41	Both
SAMS	819	EXON	T	C	225	165	42	Both
SAMS	877	EXON	G	C	160	168	42	Both
SAMS	922	EXON	T	G	161	167	42	Both
SAMS	994	EXON	C	T	222	158	42	Both
SAMS	1000	EXON	T	C	214	157	42	Both
SAMS	1120	EXON	A	C	222	153	42	Both
SAMS	1210	EXON	T	C,A	184	147	42	Both
SAMS	1258	EXON	C	T	119	151	42	Both
SAMS	1470	3'UTR	T	A,C	82	179	41	Both
SAMS	1490	3'UTR	A	T	222	184	41	Both
SAMS	1521	3'UTR	A	T	222	186	41	Both
SAMS	1587	3'UTR	C	T	207	187	42	Both
SAMS	1719	3'UTR	T	C	41	61	20	ungapped
SAMS	1725	3'UTR	A	T	167	53	38	Both
SAMS	1732	3'UTR	G	A	222	43	38	Both
SBP1	244	5'UTR	G	A	222	166	42	Both
SBP1	283	5'UTR	T	G	5.46	179	42	Gapped
SBP1	359	5'UTR	A	T	225	190	42	Both
SBP1	390	5'UTR	T	C	186	175	20	ungapped
SBP1	570	EXON	C	T	148	169	40	Both
SBP1	588	EXON	G	A	155	172	40	Both
SBP1	616	EXON	A	T,C	222	174	41	Gapped
SBP1	616	EXON	A	T	196	155	20	ungapped
SBP1	640	EXON	T	C	144	174	41	Both
SBP1	663	EXON	A	G	43	165	20	ungapped
SBP1	827	EXON	C	T	159	172	42	Both
SBP1	874	EXON	T	C,A	193	168	42	Both
SBP1	960	EXON	C	T	225	168	42	Both
SBP1	975	EXON	A	C	96	169	42	Both
SBP1	1072	EXON	G	A	123	73	38	Both
SBP1	1120	EXON	A	G	4.78	7	20	ungapped
SBP1	1213	EXON	G	C	147	28	32	Both
SBP1	1517	EXON	G	T	222	188	42	Both
SBP1	1636	EXON	A	G	121	162	42	Both
SBP1	1720	EXON	A	G	103	97	37	Both
SBP1	1768	EXON	T	C	139	101	24	Gapped
SBP1	1768	EXON	T	C,A	181	147	20	ungapped
SBP1	1834	EXON	A	G,T	30	159	27	Gapped
SBP1	1972	EXON	T	C,A	22	198	26	Gapped
SBP1	1992	EXON	C	G	200	193	27	Both
SBP1	2017	EXON	G	A	87	196	27	Gapped
SBP1	2094	EXON	A	G,C	225	175	31	Gapped
SBP1	2170	3'UTR	G	T	103	195	20	ungapped
SBP1	2185	3'UTR	A	G,C	149	197	26	Gapped
SBP1	2271	3'UTR	G	A,T	79	183	26	Gapped
SBP1	2319	3'UTR	T	C	24	152	20	ungapped
SBP1	2334	3'UTR	G	A	32	102	26	Both
SBP1	2388	3'UTR	G	C	12.6	20	22	Gapped
SCD	13	5'UTR	C	G	44	9	39	Gapped
SCD	16	5'UTR	T	A	42	12	40	Gapped
SCD	19	5'UTR	C	G	67	13	40	Gapped
SCD	30	5'UTR	T	G	79	24	41	Gapped
SCD	122	5'UTR	T	C	149	128	41	Both
SCD	169	5'UTR	G	A	15.1	25	20	ungapped
SCD	220	EXON	T	C	130	84	36	Both
SCD	350	EXON	G	A	225	107	34	Both
SCD	464	EXON	A	G	29	106	34	Gapped
SCD	568	EXON	T	A	121	21	23	Both
SCD	677	EXON	G	C	222	52	31	Both
SCD	973	EXON	C	G	9.97	8	20	Gapped
SCD	1207	3'UTR	T	C	70	178	36	Both
SCD	1265	3'UTR	A	G	222	171	32	Both
SCD	1312	3'UTR	C	A	225	158	35	Both
SCD	1352	3'UTR	T	C	225	136	39	Both
SCD	1441	3'UTR	A	C	9.52	10	39	Gapped
SND1	190	5'UTR	G	A	225	161	42	Both
SND1	211	5'UTR	A	C	222	157	42	Both
SND1	581	EXON	G	A	36	134	39	Both
SND1	973	EXON	G	A	204	135	41	Both
SND1	1112	EXON	A	G	191	140	42	Both
SND1	1425	3'UTR	T	C	225	177	42	Both
STM	183	5'UTR	G	A	222	196	34	Both
STM	185	5'UTR	C	T	107	196	34	Both
STM	251	5'UTR	A	T	225	200	38	Both
STM	339	5'UTR	C	T	222	193	30	Both
STM	351	5'UTR	A	G	135	117	20	ungapped
STM	695	EXON	A	C	157	176	41	Both
STM	958	EXON	A	T	145	154	38	Gapped
STM	1365	EXON	G	C	7.8	30	32	Both
STM	1386	EXON	G	A	225	48	36	Both
STM	1389	EXON	C	T	56	52	36	Both
STM	1530	EXON	G	A	77	78	38	Both
STM	1801	3'UTR	C	T	92	127	20	ungapped
STM	2050	3'UTR	T	A	70	196	37	Both
STM	2055	3'UTR	A	C	60	196	37	Both
STM	2138	3'UTR	T	A,G	12.3	193	36	Both
STM	2224	3'UTR	A	T	123	159	39	Gapped
STM	2245	3'UTR	G	A	225	141	39	Gapped
STM	2288	3'UTR	A	G	120	64	20	ungapped
SuSy1	76	5'UTR	T	C	95	12	21	Gapped
SuSy1	96	5'UTR	T	C	36	21	21	Gapped
SuSy1	158	EXON	T	C,G	73	43	28	Gapped
SuSy1	158	EXON	T	C	21	8	20	ungapped
SuSy1	224	EXON	G	A	42	21	25	Gapped
SuSy1	299	EXON	G	C	63	32	24	Both
SuSy1	302	EXON	C	A	103	32	24	Both
SuSy1	375	EXON	A	G,T	30	28	13	Both
SuSy1	416	EXON	C	T	29	52	22	Gapped
SuSy1	449	EXON	C	T	140	65	21	Both
[truncated: 385 more rows]

## Sheet: INDEL
Table S3b: Details of InDels documented in E. tereticornis across reference sequence
Gene ID	Position	Region	Ref_Base	Alt_Base	Quality	Read_depth	Mapping_Quality
4CL	6	5'UTR	AA	AAGCTCAAACCAAA	6.17	7	16
4CL	91	5'UTR	TGTCTCTGTCTCT	T	213	46	29
4CL	1125	EXON	GGG	GGTGAAATAGG	54.5	18	36
4CL	1326	EXON	TT	TACGCATCCCAACCT	28.7	22	25
4CL	1968	3'UTR	TTTTTTTTTT	TTTTTTTTT	5.79	140	41
ACO1	46	5'UTR	GA	GAAAGA	67.4	45	41
ACO1	62	5'UTR	GA	GAGATAGAGA	110	41	37
ACO1	210	EXON	GAG	GGAAATGACCAAATGAAG,GAGGTACAG,GAAG	57.5	40	25
ACO1	436	EXON	ACA	ATTTGATGTGCA	75.5	57	35
ACO1	774	EXON	GTGAT	GCAACATATATGAT,GT	5.09	43	31
ACO1	1214	3'UTR	CA	C	217	116	36
ADH	56	EXON	TA	TATA	204	53	39
ADH	216	EXON	GA	GGTACGTTTTTTA,GGTACGTA	8.2	13	12
ADH	249	EXON	CAAA	CA	75	14	34
ADH	764	EXON	GTCT	GTCGGTCT	90.6	34	33
ADH	1301	EXON	GTCTC	GTC	30.4	26	35
ADH	1777	EXON	AA	ATGAGCA,AGCA	65.5	49	37
ADH	1955	3'UTR	TG	TGG	214	186	40
AP2L	244	EXON	GCAT	GGCAT	52.4	19	42
AP2L	489	EXON	AA	A	22.5	6	24
AP2L	570	EXON	A	ACTAAATC	71.7	14	33
AP2L	688	EXON	GGGG	GCAGGGG	97.7	21	41
ARF	29	5'UTR	GCG	G	149	15	40
ARF	206	5'UTR	TGGTGGTG	TG,TGGTG	214	111	35
ARF	404	5'UTR	CG	C	204	31	40
ARF	680	EXON	GG	GGTAACCCTCG	9.01	5	19
ARF	1066	EXON	T	TTATG,TG	125	22	35
ARF	1235	EXON	GAC	GTGTGTGGTAC,G	85.5	39	26
ARF	1428	EXON	AA	AGTTCTGTTTGTTCA,A	45.5	14	25
ARF	1594	EXON	GTCCT	GTATGACATAACGAATCCT	144	41	29
ARF	2441	EXON	CA	CCTCCTGGTTA,CTTA	42.5	32	40
ARF	2638	EXON	AGG	ACAGGG	88.5	39	39
ARF	3223	3'UTR	GTTGGT	GTTGGTATATCTTGGT	12.2	11	17
ARF2	31	5'UTR	AA	A	122	24	28
ARF2	157	5'UTR	T	TNGAGAG	202	180	32
ARF2	172	5'UTR	AG	AGTGAG	217	184	37
ARF2	267	5'UTR	CCTCCTCCT	CCTCCT	217	169	40
ARF2	698	5'UTR	GGCA	GAAGCA,G	214	175	41
ARF2	822	5'UTR	GG	GTTAG,GTG	128	22	33
ARF2	1091	EXON	T	TATTGTTGGATTAG	94.5	24	26
ARF2	1245	EXON	GATT	GTGATGCTTCCTAAATT,GTT,GTGATT	85.5	23	27
ARF2	1711	EXON	AT	AACTTTCTT,AACT,AACTTT	8.56	16	18
ARF2	1781	EXON	G	GTGCAAA	79.6	19	26
ARF2	1919	EXON	GGG	GCTTCTTTCAGG	104	25	37
ARF2	3208	EXON	T	TA	125	50	38
ARF2	3398	EXON	GG	GTAAGTCTTTTG,GGG	97.5	38	37
ARF2	3939	3'UTR	AGATTTCCGTG	AGATTTCCGTGAGATTTCCGTG	19.5	11	24
BFN1	639	EXON	C	CATAAG	48	9	31
BFN1	775	EXON	G	GA,GATGA	21.3	24	38
BFN1	1199	3'UTR	CCTTGAT	CCTTGATCCTTGAT	17.5	7	23
BP	60	5'UTR	CTCTCT	CTCT	219	42	39
BP	190	5'UTR	CGG	CTAGGG,CTCTAGGG	33.4	25	34
BP	703	EXON	GT	GTTAATTT	60.7	12	37
BP	835	EXON	GA	GATCAGGA	71	12	41
BP	972	EXON	T	TAATGACA	99.7	19	41
BP	1226	EXON	C	CA,CCA	46.5	44	39
BP	1811	3'UTR	ATTCTGGGGA	ATTCTGGGGACCTTGTTCTGGGGA	30	10	23
bZIP	5	EXON	T	TTGATCATATATGGAT	38	5	26
bZIP	781	EXON	CC	C	19.5	11	31
C3H	51	5'UTR	TCTC	TC	217	51	38
C3H	576	EXON	GA	GTGGGTGCAGA	17.8	19	24
C3H	972	EXON	GA	GTAAGTTTA	52.5	37	38
C3H	1094	EXON	CGAG	CG	57.5	145	40
C3H	1628	3'UTR	T	TT	178	157	35
C3H	1950	3'UTR	C	CA	214	152	29
C4H	910	EXON	AAAAA	AGTAAGAAAA,AGTAAAA	25.2	20	41
C4H	1041	EXON	G	GACATGGTG	30.6	22	26
C4H	1839	3'UTR	ATT	A	90.5	116	39
C4H	1859	3'UTR	TAAA	TCTCTCTCTAAA,TCTCTCTCAAA,TCTCTCTCTCTAAA	3.84	87	22
CAD1	215	EXON	GGAG	GG	57.5	22	41
CAD1	328	EXON	GG	GTTTGCAG,GCAG	26	12	29
CAD1	557	EXON	A	AGTAAGTGC	109	23	38
CAD1	996	EXON	T	TACA	48.5	33	40
CAD1	1173	EXON	TG	TGTCG	118	41	37
CAD1	1188	EXON	TTT	T	142	21	37
CCAAT	127	EXON	A	ACTCTCTTTTAT	61.5	22	32
CCoAOMT1	7	5'UTR	AG	AGAACTTAG	5.77	5	19
CCoAOMT1	55	5'UTR	GCACA	GCA	212	31	36
CCoAOMT1	77	5'UTR	AGAGAGAGAGAG	AGAG	53.5	43	25
CCoAOMT1	190	EXON	AT	AGTGAGTGTGT	5.77	8	19
CCoAOMT1	414	EXON	AG	AGGTCGGTTTG	37.5	18	29
CCoAOMT1	860	3'UTR	TG	T	217	179	42
CCoAOMT1	899	3'UTR	AGAGAGA	AGAGA	217	189	42
CCoAOMT1	1015	3'UTR	TTTTTTT	TTTTTT	111	184	41
CCoAOMT1	1162	3'UTR	AAAAAAAAA	AAAAA,AAAAAAAA,AAAAAAA	219	137	37
CesA1	6	EXON	GG	GGGCCAACATGATGG	5.06	6	19
CesA1	308	EXON	AA	AAGAA	38.4	11	33
CesA1	449	EXON	AAATT	AGAATT,AGTAATT,AGTGAATT	33.4	21	41
CesA1	718	EXON	TAT	TATGCATTTAACCCCCAT	90.5	32	33
CesA1	1061	EXON	AAA	AAGTAA,AA	62.5	36	30
CesA1	1201	EXON	GT	GTGAAGCGGCCTT	48.5	19	29
CesA1	1323	EXON	TCT	TAAACT,TGAATAAACT	58.5	32	38
CesA1	1539	EXON	T	TCAG	77.5	42	36
CesA1	1799	EXON	ATT	AATT,AT	101	42	37
CesA1	1996	EXON	GAGA	GTATTCGTTTTGCAGA,GCAGA	50.5	35	32
CesA1	2349	EXON	AAC	A	57.5	32	40
CesA2	461	EXON	T	TGTTTTGTTTTGTAGT	58.5	12	23
CesA2	600	EXON	GA	GTAAATTTTGCAGGA,GTGAGTTCTA,G	82.5	27	29
CesA2	1206	EXON	C	CTCTCGTATGTG	17.5	40	30
CesA2	1351	EXON	GTTT	GTAATTTTTTGCTCCTTT,GTAATTTTT,GTAATTT	43.5	27	27
CesA2	1476	EXON	GGT	GGTGAGT	128	31	38
CesA2	1689	EXON	T	TGTAAGTGTGCAGTG	146	54	31
CesA2	2205	EXON	GATT	GGCAAGTATT,G	117	37	36
CesA2	2555	EXON	CG	CGGTAAG	138	24	39
CesA3	265	EXON	CTC	CGTATGATTTAAAAATGTC,C	105	36	31
CesA3	473	EXON	TTA	TGAGCAATA	82	27	41
CesA3	688	EXON	A	AATGCAGGA	92.5	29	34
CesA3	956	EXON	AT	AGTTACGTACT,AGT	72.5	46	35
CesA3	1297	EXON	AA	ATTCTCATATGGCA,ATGCTTCTCATATGGCA,ACA	107	31	31
CesA3	1563	EXON	GGT	GGTAATTGT	54.5	37	22
CesA3	1776	EXON	T	TTCTGCAG	85.4	35	34
CesA3	1991	EXON	GAA	GTTTTTCATAA,G	100	29	41
CesA3	2185	EXON	G	GGCTTGC	59.6	34	31
CesA3	2541	EXON	AA	AGA,AGTAAGA,AGTAAGTA	65.9	29	37
CesA3	3105	EXON	AG	ATG,A	214	21	36
CesA4	182	5'UTR	A	AACT	16.5	8	23
CesA4	363	EXON	GGGG	GCACAGGG,GGACTTTTGCACAGGG	19	18	29
CesA4	560	EXON	GGAAG	GG	61	33	40
CesA4	776	EXON	GAG	GCTTCAG	15.6	39	34
CesA4	890	EXON	TC	TGC	30.5	25	35
CesA4	1092	EXON	TG	TGTAGG	120	31	36
CesA4	1356	EXON	TT	TGTTAT,T	96.5	54	35
CesA4	1705	EXON	GAGA	GGCATGAGA,GGCAGA,G	85.5	55	36
CesA4	1844	EXON	GT	GTGCATTTATAAT,GTGCATTTATAATT	14	19	17
CesA4	1969	EXON	T	TAG,TCAG,TTTATATTCAG	7.98	37	25
CesA4	2182	EXON	T	TGTTCTAG,TCTAG	104	51	35
CesA4	2445	EXON	GT	GTACACATCCT	62.5	35	36
CesA4	2647	EXON	GATT	GGTATGTGAGCTTATT	91.5	34	33
CesA4	2995	EXON	ACA	AGGTGCA,A	54.4	37	41
CesA4	3590	3'UTR	GACACA	GACA	214	165	36
CesA5	197	EXON	CAG	C	59.4	13	41
CesA5	324	EXON	TG	TCATTTTGTGTAG,TTGTGTAG,TGGTTTGTG	37.7	39	26
CesA5	543	EXON	GT	GTGTGTCTTCATCT	28.5	33	11
CesA5	718	EXON	GT	GAAGT	214	151	23
CesA5	801	EXON	A	ATTTGT	23.5	38	22
CesA5	1264	EXON	T	TGCAG,TGTG	28.6	46	22
CesA5	1545	EXON	T	TATTGT	11.8	53	26
CesA5	1952	3'UTR	GAAG	GAAGAAG	55.5	135	11
CesA6	176	EXON	CT	CTGT,C	40	29	36
CesA6	435	EXON	T	TTTGGCATT	41.5	76	33
CesA6	447	EXON	ATG	AATAGATTTTG,AATG,A	97.5	74	35
CesA6	786	EXON	T	TTCTTGCTGTGTTT	29.5	59	30
CesA6	930	EXON	TTTTT	TATGCAAAGTTTT,TATGCAAAGTTGTCATTTT,TATGCAAAGTTGTCTTTT	38.2	47	23
CesA6	1084	EXON	GG	GTAAACCCCCTTTTTTG,GTAAACCCCCG,GTAG	133	54	25
CesA6	1291	EXON	TA	TGTAAGCATGCAA	133	54	33
CesA6	1517	EXON	TT	TTTT,T	47.5	100	35
CesA6	1575	EXON	A	ATGTTTTCTTATGC	59.5	37	32
CesA6	1766	EXON	G	GCATATAC	125	69	32
CesA6	2090	EXON	TGCT	T	131	73	40
CesA6	2120	EXON	GAG	GTTGCAG	10.8	56	37
CesA6	3050	3'UTR	CTCTCTCTC	CTCTCTCTCTCTC	161	191	41
CKX	484	EXON	AC	ATATCACGCGAATCC,ATATC	67.8	20	27
CKX	610	EXON	G	GTACGTAGCACAC,GG,GTACGTAG	24.4	25	35
CKX	877	EXON	A	ATCTTATCAACATT,ATT,ACATT	67.5	40	32
CKX	1148	EXON	AAT	AGTAT	36.4	40	41
CKX	1377	EXON	GAGCAAAGC	GAGCAAAGCAAAGC	22.5	11	27
COMT1	94	5'UTR	CAAAAA	CAAAA	144	105	41
COMT1	832	EXON	GT	GTATATAAT	28.6	14	22
COMT1	886	EXON	T	TGTTAC	59.5	22	23
COMT1	1268	3'UTR	TA	TTTA,TTA	214	186	38
COMT1	1345	3'UTR	TGGG	TGGGG	214	189	33
COMT1	1420	3'UTR	CTATAT	CTAT	214	151	27
COMT1	1892	3'UTR	ATGATGA	ATGA	50.5	111	29
CRE	340	EXON	GAAACA	GTTCGTCCTTAAACA,G,GTTCAAACA	39.5	35	35
CRE	574	EXON	GAG	GTAAAG	120	29	34
CRE	743	EXON	GA	GCAGA	87.6	28	37
CRE	960	EXON	T	TGCTAAGC	118	36	38
CRE	1149	EXON	G	GGTA,GG	130	31	39
CRE	1201	EXON	GG	GTTCTATTTTCAGG	133	18	33
CRE	1435	EXON	GCT	G	66.5	30	36
CRE	1532	EXON	TC	TGACAGTTC	50.5	28	19
CRE	2236	EXON	G	GACA	80.5	39	42
CRE	2743	EXON	GG	GGGTATG,GCAG	83.6	33	39
CRE	3007	3'UTR	TCC	TC	214	166	41
CRE	3245	3'UTR	TAAA	TAA	214	175	41
CRE	3332	3'UTR	TAA	TAAA	217	81	40
DHN	311	EXON	CAGCAG	CAGCAGCAG	147	41	41
DHN	385	EXON	CTC	CGTC,CGTCAGTC,CAGTC	57	17	28
DHN	640	3'UTR	G	GC	103	172	17
DHN	750	3'UTR	G	GAAG	4.75	174	19
DREB1	5	5'UTR	C	CAGCGCAACCT,CT	30.4	4	33
DREB1	322	EXON	GAA	GTTAA,GTAA	5.79	25	37
DREB1	1032	EXON	TCTCCTC	TCTC	214	182	41
DUF1	177	EXON	CC	CTC	73.9	27	39
ERF	804	3'UTR	GA	GAA	212	21	38
EXPA	175	EXON	GGG	GTTCTACCCAGG	11.8	10	38
EXPA	1020	3'UTR	TGC	TGCGC	150	151	32
EXPA	1094	3'UTR	TCC	TCCC,TTTTCCC,TTTTTCCC	214	156	35
EXPB	532	EXON	ACAG	AGTCCGTACAG,AGTCAG	20.5	37	31
EXPB	676	EXON	CT	CTT	29.5	167	40
EXPB	933	3'UTR	TGTGTGT	TGTGT	217	176	40
GA20	665	EXON	GGAG	GTGTTTCAGGAG	134	25	39
GA20	986	EXON	TGG	TAACAGG	70.5	22	42
GA20	1655	3'UTR	ACCCC	ACCCCC	214	88	40
GATA1	234	EXON	C	CTTATG	87.7	13	36
GATA1	690	EXON	C	CTCGGCC	98.5	11	34
GLU	468	EXON	G	GAGCCGTTTTGT	107	20	28
GLU	774	EXON	GA	GTAATGCTAA,GTAA,GTA	18.5	25	35
GLU	936	EXON	GAA	GTACATATGAACCCAAA,G,GTACATATGAA	19.3	28	31
GLU	1730	3'UTR	GTTT	GTTTT	217	189	41
GRAS1	116	5'UTR	A	AA	214	147	38
GRAS1	1774	3'UTR	T	TCTTTT	186	147	36
GRAS1	1962	3'UTR	TTT	TTTTATCGTTCATCTT	61	11	33
GT	18	5'UTR	GGAAA	GAGGAAA	44.7	18	28
GT	1459	3'UTR	A	AGTGCTAGTACTTTAC	26	9	24
GT_1	836	EXON	AGG	AG	26.4	24	31
GT_1	1047	EXON	CCAGG	CCAGGTACACAGACAGG,CGCAGG	91.5	26	28
GT_1	1254	3'UTR	TTCTTCTT	TTCTTCTTCTTCTT	24.7	10	22
HB	174	5'UTR	TCCTCCTCCTCCT	TCCTCCT	13.6	25	27
HB	231	5'UTR	TCC	TCCC	4.42	21	20
HB	263	5'UTR	G	GTAGG	17.5	17	24
HB	274	5'UTR	G	GGCAG	4.11	20	13
HB	398	EXON	GCCGC	GC	52.5	26	40
HB	440	EXON	GCAGCAGCAG	GCAGCAGCAGCAG	214	52	37
HB	625	EXON	C	CTTCATC	50.5	26	37
HB	762	EXON	ACCCC	ACCC	54.5	162	41
HB	1156	EXON	C	CTGATATGTTCCT,CT,CCT	15.6	43	24
HB	1271	3'UTR	A	ACGGATC,AC	172	62	27
HB1ClassIII	31	5'UTR	TTTTTTT	TTTT	9.05	23	38
HB1ClassIII	175	5'UTR	TTT	TTTT	217	167	39
HB1ClassIII	202	5'UTR	CTCTC	CTCTCTC	214	179	37
HB1ClassIII	312	5'UTR	ACTTCTCCT	ACT	202	144	38
HB1ClassIII	601	5'UTR	CTTT	CTTTTT	217	155	42
HB1ClassIII	1315	EXON	A	ATTGC	58.5	26	33
HB1ClassIII	1477	EXON	CAC	CGTAC,C	17.3	13	37
HB1ClassIII	2194	EXON	AG	ATCAGG,AGG	3.12	3	33
HB1ClassIII	2297	EXON	A	ACAATGATGT,AACAATGATGT	64.5	23	34
HB1ClassIII	2493	EXON	AG	AGGTGAG,ATCAG	87.5	31	36
HB1ClassIII	2684	EXON	TTG	TGATG,T	13.4	21	41
HB1ClassIII	2758	EXON	GCAA	G	52	17	36
HB1ClassIII	2897	EXON	GAAGC	GTGAGGCTTAAGC,GTGAAGC,G	54.5	50	30
HB1ClassIII	3223	EXON	GT	GTCT	69.5	21	37
HB1ClassIII	3326	EXON	AA	AAACCCCTCTTCCTTGCA	30.5	16	17
HB1ClassIII	3475	EXON	ACA	ATCTTGCA,ATTTTCTTGCA	21.5	24	33
HB1ClassIII	3643	3'UTR	AA	AGA	135	176	36
HB1ClassIII	3674	3'UTR	GAC	GACAC	217	196	40
HB1ClassIII	3738	3'UTR	CCTCTCT	CCTCT	217	191	40
HB1ClassIII	4040	3'UTR	TCCC	TCCCC	144	72	29
HBIclassII	12	5'UTR	CC	CCTCCTCCTCC	58.4	13	36
HBIclassII	527	EXON	CT	CTGT	82	23	38
HBIclassII	607	EXON	A	ATATTTTGTA	117	17	29
HCT	53	5'UTR	TT	TTTCTTT	214	45	38
HCT	65	5'UTR	TTC	TTCTTTC,TTCTTTCTTTC	28.5	60	35
HCT	891	EXON	T	TCAT	52.5	31	39
HCT	1940	3'UTR	CA	CAA	217	190	42
HCT	2235	3'UTR	AG	AGG	217	117	36
HDKNOX1	449	EXON	G	GTAGG	31.4	13	34
HDKNOX1	573	EXON	T	TTATTGCAGGAAT	108	23	29
HDKNOX1	761	EXON	GG	GTATGCAATAGTACTG,G	85.6	25	31
HDKNOX1	892	EXON	T	TTTCCAG	27.4	20	33
HDKNOX1	1335	3'UTR	AACAACA	AACA	217	146	41
HDKNOX1	1425	3'UTR	G	GCATTATCCC,GCAT	44.7	10	31
HYD	55	5'UTR	AAA	AA	60.5	29	14
HYD	697	EXON	AG	AGG	6.95	4	17
HYD	984	EXON	G	GCAG	45.4	25	27
HYD	1155	EXON	GGG	GTTACCAGG	80.6	31	35
HYD	1319	3'UTR	ATA	A	217	158	41
HYD	1372	3'UTR	TC	TTC,T	217	174	41
IAA	7	5'UTR	C	CTGGAGGAAGGAGTTC	19.5	5	24
IAA	298	EXON	GAAC	GGAAC,GTATGTCCAAC	3.78	33	30
IAA	729	3'UTR	AATACTGC	AATACTGCAACATACTGC	31.7	9	21
KNOX2	6	5'UTR	C	CCTCATTCGCCTCC	8.15	7	20
KNOX2	164	5'UTR	GC	GCACC	214	87	30
KNOX2	866	EXON	G	GGTATAT,GGT	60.6	27	41
KNOX2	984	EXON	A	ATGCATGAG	158	34	36
KNOX2	1182	EXON	GGGTA	G,GTAGGGGTA	58.7	31	31
KNOX2	1314	EXON	GAG	G,GTAAG	23.2	29	41
KNOX2	1450	EXON	G	GGTAATTA,GAAG,GGTAAT	30.7	37	24
KNOX2	1541	3'UTR	CGG	CCAGTGG,C	214	133	30
KOR	148	5'UTR	CAAA	CAA	56.5	155	37
KOR	250	5'UTR	CCC	CTCTCTCCC,CTCTCTCTCCC,C	123	148	25
KOR	293	5'UTR	CT	CTGCT	214	134	33
KOR	305	5'UTR	C	CCTC	159	125	29
KOR	853	EXON	TCTG	TTGCAGCTG,T,TTTGCAGCTG	37.4	20	36
KOR	1626	EXON	GGT	GGTAAGTTTAGT	48.2	35	22
KOR	1763	EXON	GT	GTAAT	98.5	25	31
KOR	1938	EXON	CG	CTGTAGATCG	29.7	27	21
KOR	2709	3'UTR	TTCCTTCCTT	TTCCTT	214	167	36
LAC	5	EXON	TT	TTGTAACGCTATGCTT	35.6	6	19
LAC	234	EXON	AACA	AGTATGTCTATCTTGACA,A	143	39	29
LAC	433	EXON	GG	GGGTATGCTG,G	47.7	23	28
LAC	643	EXON	C	CTATAAA	27.4	4	24
LAC	1189	EXON	GTT	GTGACAAGTCTT,GT	63.5	16	29
LAC	1993	EXON	A	ACTTTCCCAGTA	50.5	10	25
LAC	2131	EXON	GAACGCG	G,GTGAGTTAACGCG	11.8	13	28
LAC	2556	3'UTR	TCTCTCT	TCTCT	174	178	23
LAC	2593	3'UTR	AA	A	80.9	125	21
LAC	2643	3'UTR	GG	GGG	117	173	22
LAC2	151	EXON	T	TGTACGTCAC	111	25	28
LAC2	305	EXON	CA	CACAGGCA	105	32	29
LAC2	549	EXON	GA	GTA,G	27.2	20	38
LAC2	671	EXON	T	TGCACGCATG,TG	84.5	25	35
LAC2	2190	EXON	T	TT	214	90	25
LBD	118	EXON	GCGGGAGCGG	GCGGGAGCGGGAGCGG	52.5	7	42
LBD	867	3'UTR	TAGAGAG	TAGAG	214	180	37
LBD	919	3'UTR	T	TT	192	165	37
LBD	939	3'UTR	AAAAAAA	AAAAAAAAA	184	143	32
LBD	1024	3'UTR	AAAATA	AAAATATTTAAATA	8.15	7	19
LEAFY	5	EXON	A	AGCGCGAGAATGGA	24.4	5	27
LEAFY	18	EXON	T	TTCTAACA	28.5	16	38
LEAFY	432	EXON	GAGA	GA	206	78	38
LEAFY	689	EXON	AG	AGAAGACGATGCAG	80.5	29	36
LIM1	101	5'UTR	TAAAAAAAAA	TAAAAAA,TAAAAAAA	82.5	119	19
LIM1	386	5'UTR	A	ANA	217	169	41
LIM1	408	5'UTR	AA	AGAA,AGAGAGAGAGAA,AGAGAGAGAGAGAA	217	152	38
LIM1	545	EXON	T	TA	56.5	20	41
LIM1	770	EXON	A	ACGTGCAT,AT	88.2	18	34
LIM1	1297	3'UTR	CA	CAA	217	160	38
LIM1	1396	3'UTR	T	TCGGGACTA,TCGGG,TCGGGA	38.4	20	32
MAN	588	EXON	GC	GTAAGAATC,G	137	43	39
MAN	785	EXON	GG	GGTAGTTACTTG	122	35	36
MAN	905	EXON	T	TAATTG,TG	68.5	19	36
MAN	1121	EXON	GTTT	GTACAAATTT,GTACAATTT	125	48	35
MAN	1526	EXON	AAGACAACA	AA	195	159	40
MAN	1784	3'UTR	CGGGG	CGTTATCTGGGGGCTGGGG	79.5	50	36
MAN	1965	3'UTR	G	GAC	135	17	40
MAX	470	EXON	TC	TCCGC	40	4	30
MAX	1372	EXON	AG	AGG	25.4	135	23
MAX	2289	3'UTR	CAA	CA	214	189	42
MAX	2329	3'UTR	AT	AAGTCT	15.6	196	36
MAX	2410	3'UTR	CAA	CA	214	177	37
MAX	2436	3'UTR	AC	A	217	183	38
MAX	2609	3'UTR	GT	GTATCTT	158	75	29
MAX	2652	3'UTR	ATCGTCTT	ATCGTCTTCGTCTT	9.9	13	24
MIBP1	672	EXON	CGGCG	CG	104	19	33
MIBP1	866	EXON	A	ATTGT	10.2	8	23
MIBP1	1021	EXON	AAGAAG	AAG	63.5	91	29
MIBP1	1721	3'UTR	TAA	TA	217	137	37
MTS	107	5'UTR	AAAAA	AAAA	44.5	115	15
MTS	223	5'UTR	A	ATTTGG	38.6	39	25
MTS	699	EXON	GAT	G	12.7	41	33
MTS	1072	EXON	GAT	GTTATTGCAGAT	141	26	31
MTS	1429	EXON	CGTG	CG,CAGTG	41.4	20	39
MTS	1679	EXON	G	GTCCTAACAG	122	36	35
MTS	2210	3'UTR	GGC	GGCGGC	214	159	29
MUR3	381	EXON	TAAAA	TAAA	145	89	42
MYB1	10	5'UTR	T	TTGTGTGAT	9.01	10	20
MYB1	91	5'UTR	CT	CTCTCT	217	111	36
MYB1	116	5'UTR	TCTCTCTC	TCTCTCTCTCTCTC	214	133	34
MYB1	249	5'UTR	TA	T	214	184	41
MYB1	688	EXON	AA	A	48.5	20	42
MYB2	200	EXON	GGC	GGTTAGAGC	67.7	24	35
NAM1	243	5'UTR	TCTTTCTTTC	TC	147	39	23
NAM1	286	5'UTR	GC	GCCGTGC	168	49	19
NAM1	470	EXON	CC	CGTGGGCTGC,C	39.7	21	30
NAM1	769	EXON	GG	GTTGATGTAGG,GGTATG	104	34	30
NAM1	1079	EXON	G	GTTCATTCCATGT	111	40	32
NAM1	1383	EXON	TCAAC	TC	72.5	44	37
NAM1	1974	EXON	TC	T,TAAACC	44	43	33
PAAPA	58	5'UTR	C	CC	212	32	32
PAAPA	685	3'UTR	CTTT	CTT	144	139	35
PAAPA	1183	3'UTR	GTTTTGG	GTTTTGGAAGCGATTTTGG	18.5	7	23
PAE	391	5'UTR	AT	A	214	92	41
PAE	499	5'UTR	GCGCGC	GCGC	214	148	39
PAE	523	5'UTR	AGG	AGAGG	19.3	160	33
PAE	753	EXON	GT	G,GGTACT	26.3	13	35
PAE	834	EXON	GAG	GGTAG,GTAG	8.83	12	41
PAE	966	EXON	G	GGTATTGGAA	37.5	22	17
PAE	1549	EXON	AA	ATTTGATAATGCA,ATGCA,A	57.6	14	31
PAE	1925	3'UTR	CAGA	CAGAGA	217	174	36
PAE	2073	3'UTR	TGG	TGGG	74.5	78	38
PAL	182	5'UTR	GTTC	GTTCACGTTC	214	80	23
PAL	591	EXON	A	ACA	43.5	20	41
PAL	2361	3'UTR	TC	T	214	180	41
PAL	2437	3'UTR	ATTT	ATTTT	214	184	39
PAL	2555	3'UTR	ATTTTTTT	ATTTTTTTTT	214	162	27
PAL	2971	3'UTR	CCCCC	CCC	214	87	32
PG	117	5'UTR	ACGACGACGA	A	62.5	48	23
PG	236	5'UTR	TAAA	TAA	94.5	46	31
PG	840	EXON	A	AA	5.08	28	35
PG	1090	EXON	CCG	CTGGTGAGTCG	64	24	37
PG	1244	EXON	CAG	CAGGTAG	95.8	45	36
PG	2209	3'UTR	GTTT	GTTTT	214	106	30
PG	2282	3'UTR	T	TT	31.6	7	19
PIP1	35	5'UTR	GAG	GAGAG	155	24	40
PIP1	833	EXON	GAC	G	82.5	17	41
PIP1	1103	3'UTR	TCTCTCTATCT	T,TATCT	151	77	26
PL	132	EXON	GAGA	GTATGTCTAAGA	7.35	18	32
POX1	247	EXON	GGT	GTAAGCAAACGT,G	103	35	32
POX1	433	EXON	CTG	CTGGTAAAATCTG,CAAATG	16.8	26	24
POX1	592	EXON	C	CCCC	44.5	27	34
PTM5	83	EXON	T	TATTAG,TAG	30.4	4	33
RAB	87	5'UTR	AAAAAA	AAA,AAAA	134	40	34
RAB	334	EXON	T	TTATATACTT	35.7	24	30
RAB	486	EXON	GCCGG	GTAACCGG,GTAAACCGG	16.6	16	31
RAB	564	EXON	GTG	GATTCTG	58.4	15	32
RAB	711	EXON	AT	ATGTGAGTCCTTTTTT	116	22	29
RAB	1115	3'UTR	TTTCCTTG	TTTCCTTGATACTTCCTTG	9.01	9	20
RNS	123	EXON	AT	AGTAAGATAGT	71.1	24	30
RNS	279	EXON	G	GGTAATTATCTTT,GGTA,GGTAATT	65.5	39	36
RNS	479	EXON	GAAT	GTAAGGTTTCTGAAAT,GTAAT	147	38	34
ROP1	187	5'UTR	AGGAG	AGGAGGAGGAGGAGGGGGAG	112	46	24
ROP1	208	5'UTR	AGGG	AGG	85.5	57	32
ROP1	341	EXON	GAC	G,GTGAGTAC	13.6	15	23
ROP1	730	EXON	ACA	AGCGCA,ATCTTAAGCGCA	52.5	19	30
ROP1	1221	3'UTR	T	TT	180	95	40
SAMS	221	5'UTR	T	TT	170	37	25
SAMS	242	5'UTR	T	TTTAAACCGT	41.4	24	36
SAMS	1763	3'UTR	CCCTCAA	CCCTCAAGTATCCTCAA	18.5	7	23
SBP1	100	5'UTR	T	TCTCACCA,TA	16.3	9	35
SBP1	179	5'UTR	TAA	TTAA	217	118	41
SBP1	388	5'UTR	T	TT	217	190	42
SBP1	1123	EXON	T	TGT	84.5	27	36
SBP1	1881	EXON	AAA	AA	192	171	34
SBP1	1943	EXON	GG	G	64.5	172	33
SCD	173	5'UTR	AG	AAG	214	80	38
SCD	519	EXON	T	TG,TGCAG	62.6	31	36
SCD	625	EXON	A	ATTTCCA	43	26	32
SCD	988	EXON	ACA	A	41.4	18	42
SCD	1241	EXON	ATTGTT	ATT,ATGTTGTT	214	161	33
SND1	15	5'UTR	CT	CCT,C	38.4	12	42
SND1	150	5'UTR	CACACA	CACA	214	153	42
SND1	390	EXON	GA	G,GGTACA	56.5	36	37
SND1	659	EXON	T	TAAACCAG	94.7	28	42
SND1	959	EXON	CGAT	C	217	144	41
SND1	1572	3'UTR	AG	AAG,A	32.5	98	42
SND1	1678	3'UTR	ACCAAAT	ACCAAATATCTTCCAAAT	37.4	7	31
STM	68	5'UTR	GAGAGAG	GAGAG	214	93	39
STM	166	5'UTR	TCTCTC	TC	214	98	37
STM	198	5'UTR	GAGAGAGA	GAGAGA	217	198	38
STM	324	5'UTR	ATTTT	ATT	217	199	32
STM	349	5'UTR	GAAA	GAGAGAAA,GA	214	192	36
STM	374	5'UTR	AGAG	AGAGAGAG,AG	214	103	36
STM	459	5'UTR	TTCTCTCT	TTCTCT	217	189	40
STM	547	5'UTR	TCA	TCACA	214	189	41
STM	624	5'UTR	GAGAGA	GAGAGAGA	217	182	41
STM	831	EXON	ACATCATCA	ACATCATCAACATCATCA	217	177	34
STM	991	EXON	T	TNAGGCT	190	136	36
STM	1090	EXON	A	AT	52.5	26	38
STM	1351	EXON	GT	GGTATTAATTT,GGTACTAATTTAT,GGTACTAATTTATCT	88.5	39	33
STM	1597	EXON	TC	TTCATCC,TTC	73.5	40	39
STM	1801	3'UTR	CTAT	CT	217	193	42
STM	1861	3'UTR	CTTT	CTTTT	217	197	42
STM	1878	3'UTR	ACCC	ACC	217	194	42
STM	2015	3'UTR	CTAT	CT	217	194	39
STM	2281	3'UTR	GTCT	GT	217	83	39
STM	2331	3'UTR	AA	A	5.98	13	40
SuSy1	110	5'UTR	CAA	CA	53.7	24	32
SuSy1	710	EXON	GAA	GGTAA	30	36	23
SuSy1	1429	EXON	C	CTAT	32.4	23	30
SuSy1	1599	EXON	AG	ATTATATGTTTTCAG,AGG	39.7	40	29
SuSy1	1681	EXON	TTTT	TTT	66.5	123	34
SuSy1	2265	EXON	CA	CAA	39.5	147	25
SuSy1	2528	EXON	GG	GACAGG	86.5	32	21
SuSy1	2751	3'UTR	A	AAA	78.5	153	30
SuSy1	2782	3'UTR	CCC	CCCC	94.5	124	26
TUA1	52	5'UTR	CA	CAA	191	51	31
TUA1	152	EXON	ATATATATAT	ATAT,AT	214	97	21
TUA1	243	EXON	CG	CTCCG	5.15	60	17
TUA1	410	EXON	AG	AGGTAGG	54	23	33
TUA1	645	EXON	AA	AAGTAATATATCCA	102	27	33
TUA1	1018	EXON	GT	GTAACAACT	80.5	47	39
TUA1	1790	3'UTR	T	TT	217	181	39
UBILIG	44	5'UTR	CAC	CACAC	112	35	34
UBILIG	651	EXON	C	CCTTGC	138	38	38
UBILIG	1042	EXON	TTTTC	TGAGTTTC	154	44	41
UBILIG	1426	3'UTR	TCTCTCT	TCTCT,TCT	217	174	42
UBILIG	1587	3'UTR	G	GGTCATCAGGTAC	16.1	11	20
UGDH	10	5'UTR	GA	GGAAAAATAAAAAAA	61.5	8	23
UGDH	163	5'UTR	CCC	CTCTCTCTCTCCCTCTCCC	134	40	23
UGDH	237	5'UTR	GGT	GGTAACTCCCCGT	28.5	25	31
UGDH	1868	3'UTR	CTT	C	70.5	192	42
UGDH	2042	3'UTR	ATTT	ATT	124	147	41
UGDH	2136	3'UTR	AATTGC	AATTGCGTTAACATTGC	21	7	20
UGT	657	EXON	G	GTATTTCGC	9.04	25	39
UGT	1615	3'UTR	AA	AACA	214	87	24
UXS1	88	EXON	G	GAAG	9.05	20	12
VND6	4	5'UTR	A	AATTCCCTTTTATCA	9.01	4	20
VND6	393	5'UTR	GTCTC	GTCTCTC	42.5	37	42
VND6	581	EXON	A	AATGTGGGCA	102	40	36
VND6	855	EXON	GAA	GCAA,GCAAGTAATTAA,GCAAGTAA	25.5	34	42
VND6	1967	3'UTR	GGGGGGGG	GG,GGG,GGGG	214	79	34
VND6	2212	3'UTR	TTTTT	TTT,TTTT	101	179	41
VND6	2732	3'UTR	CTTAGGT	C	217	196	39
VND6	3137	3'UTR	A	AA	217	156	36
VND7	105	5'UTR	CC	CTTAAATGGAGCC	77	23	41
VND7	276	EXON	AGGG	ACGCCTGTGTACAGGG	38.5	26	35
VND7	546	EXON	T	TTACTCCATGTACTG	96.5	31	34
VND7	1504	3'UTR	TGCCATTTG	TG	84.5	27	41
VND7	1525	3'UTR	TTTTGCT	TTTTGCTACTTTTTTTGCT	49.4	7	35
WND1	253	EXON	AA	ATGTA	113	40	37
WND1	524	EXON	GGG	GGTAGG,GG	51.5	30	41
WRKY1	56	5'UTR	GAGA	GAGAGA	125	47	40
WRKY1	227	5'UTR	ATTTTTT	ATTTTT	76.5	142	41
WRKY1	325	5'UTR	G	GGTA,GGT	68.7	42	42
WRKY1	753	EXON	ATCGTCG	ATCG	217	136	41
WRKY1	853	EXON	GC	G	42.5	28	39
WRKY1	1036	EXON	ATG	ATGCAGATG	72	41	41
WRKY1	1914	EXON	AA	ATTCA,ATCTTCA,ATTCTTCA	5.79	36	37
WRKY1	2073	EXON	AA	ATGGTTTCGATGCA,A	96.9	28	38
WRKY1	2728	3'UTR	TT	TTTTT	217	168	38
WRKY1	2760	3'UTR	GTTT	GTT	214	144	41
WUS1	539	EXON	T	TCA	46.5	17	41
XCP	517	EXON	GG	GTACCTTTG,G	86.1	14	39
XCP	636	EXON	G	GGTT	55.5	22	42
XCP	881	EXON	CAA	CAAGTAA	120	29	41
XCP	1372	3'UTR	TAAA	TAA	214	184	37
XTH	413	EXON	C	CAG	11.8	26	39
XTH	607	EXON	TGTA	TGTAAGTA	42.4	20	36
XYL	232	5'UTR	TCT	TAAACT,T	32.5	40	36
XYL	434	EXON	A	ACT,ACTTCCTC	51	12	27
XYL	486	EXON	GA	GAACCA	32	15	24
XYL	814	EXON	T	TTACTGCAG,TGT	41.7	31	33
XYL	974	EXON	GAGA	GGTAATAAGA,GGTAAGA,G	37.5	54	32
XYL	1504	EXON	A	ATTTTGCA	101	41	39
XYL	2042	EXON	GCTCC	G,GGTAACTCC	57.5	31	42
XYL	3299	3'UTR	GCCC	GCC	198	182	38
XYL	3368	3'UTR	AT	A	217	109	37
Znf1	120	5'UTR	CTCTCTT	C	214	123	32
Znf1	138	5'UTR	TTG	TTTG	214	124	41
Znf1	166	5'UTR	TCTCTC	TCTC,TC	217	121	39
Znf1	532	EXON	GG	GATCCAACAG	93.6	16	32
Znf1	747	EXON	GC	GGTAC,G,GGTACAAAAAAATTGC	57.4	16	39
Znf1	1001	EXON	AG	AGGTAAACATATCTG	58.5	22	35
Znf1	1157	EXON	AAG	AAGTAAG	90.6	32	38
Znf1	1309	3'UTR	TAAA	TAA	214	106	39
Znf1	1335	3'UTR	CCCCCCC	CCCCCC	92.5	126	41
Znf1	1523	3'UTR	CTTT	CTT	109	23	42
