# Supplementary material for: Development of Genetic Markers in Eucalyptus Species by Target Enrichment and Exome Sequencing
Source: PLoS One. 2015 Jan 20;10(1):e0116528. doi: 10.1371/journal.pone.0116528 (PMC4300219; doi:10.1371/journal.pone.0116528)
Supplement: S4 Table — B, Details of InDels documented in E. camaldulensis across reference sequence. (XLS) [file pone.0116528.s004.xls]

## Sheet: SNV
Table S4a: Details of SNVs documented in E. camaldulensis across reference sequence
Gene ID	Position	Region	Ref_Base	Alt_Base	Quality	Read_depth	Mapping_Quality	Gapped/Ungapped
4CL	22	5'UTR	C	G	16.1	16	31	Both
4CL	68	5'UTR	G	C	144	17	33	Both
4CL	113	5'UTR	G	A,C	171	63	34	Both
4CL	325	EXON	A	G	170	21	40	Both
4CL	357	EXON	A	C	183	32	41	Both
4CL	411	EXON	G	A	222	46	40	Both
4CL	474	EXON	C	A	222	51	37	Both
4CL	503	EXON	G	A	187	52	34	Both
4CL	533	EXON	T	A	219	47	30	Both
4CL	571	EXON	G	C	159	43	29	Both
4CL	573	EXON	G	C	60	40	28	Gapped
4CL	575	EXON	A	G	51	37	29	Gapped
4CL	601	EXON	G	A	33	38	35	Gapped
4CL	687	EXON	G	A	222	50	38	Both
4CL	717	EXON	T	C	100	64	38	Both
4CL	726	EXON	A	G	138	72	37	Both
4CL	735	EXON	T	C	200	77	38	Both
4CL	747	EXON	T	C	147	83	39	Both
4CL	894	EXON	C	T	157	84	42	Both
4CL	922	EXON	G	A	225	65	41	Both
4CL	960	EXON	G	A	171	45	41	Both
4CL	972	EXON	T	C	222	39	41	Both
4CL	992	EXON	A	C	222	30	41	Both
4CL	1107	EXON	C	G	90	11	33	Both
4CL	1169	EXON	C	T	151	29	28	Both
4CL	1203	EXON	A	T	222	42	30	Both
4CL	1209	EXON	A	G	222	42	30	Both
4CL	1221	EXON	C	G	217	46	33	Both
4CL	1339	EXON	G	C	44	23	32	Both
4CL	1344	EXON	G	A	48	25	31	Both
4CL	1353	EXON	A	G	73	27	32	Both
4CL	1473	EXON	T	C	154	34	33	Both
4CL	1485	EXON	G	A	84	33	32	Both
4CL	1486	EXON	C	T	82	33	32	Both
4CL	1527	EXON	C	T	46	12	24	Gapped
4CL	1530	EXON	T	C	45	11	24	Gapped
4CL	1558	EXON	G	A	73	9	18	Both
4CL	1608	EXON	C	T	68	12	16	Both
4CL	1665	EXON	G	C	87	28	37	Both
4CL	1707	EXON	A	C	110	75	39	Both
4CL	1746	EXON	T	C	211	124	41	Both
4CL	1813	3'UTR	C	T	120	175	42	Both
4CL	2013	3'UTR	C	G	222	66	40	Both
ACO1	70	5'UTR	G	A	45	76	20	ungapped
ACO1	141	EXON	C	T	25	112	25	Gapped
ACO1	157	EXON	G	A	53	103	20	ungapped
ACO1	331	EXON	A	C	28	155	20	ungapped
ACO1	410	EXON	C	T	20	56	24	Both
ACO1	479	EXON	A	G	53	81	23	Gapped
ACO1	498	EXON	T	C,A	6.2	109	22	Gapped
ACO1	545	EXON	C	T	35	109	20	ungapped
ACO1	560	EXON	C	T,A	118	141	22	Both
ACO1	572	EXON	T	C,A	140	145	22	Both
ACO1	611	EXON	C	T	51	146	25	Both
ACO1	650	EXON	C	T	216	122	27	Both
ACO1	665	EXON	C	A	161	105	26	Both
ACO1	683	EXON	C	G,T	67	97	24	Gapped
ACO1	683	EXON	C	G	94	88	20	ungapped
ACO1	710	EXON	C	T	91	67	20	ungapped
ACO1	725	EXON	C	A,T	32	62	25	Gapped
ACO1	725	EXON	C	A	96	52	20	ungapped
ACO1	797	EXON	G	A	38	35	31	Both
ACO1	836	EXON	C	T	4.77	71	20	ungapped
ACO1	880	EXON	C	T	222	135	29	Gapped
ACO1	880	EXON	C	T,G	148	77	20	ungapped
ACO1	884	EXON	A	C	222	137	28	Both
ACO1	896	EXON	G	A	20	147	29	Gapped
ACO1	927	EXON	A	G	115	162	30	Both
ACO1	930	EXON	A	G,T	82	161	30	Gapped
ACO1	930	EXON	A	G	125	91	20	ungapped
ACO1	986	EXON	C	G	222	127	34	Both
ACO1	995	EXON	G	A	36	123	34	Gapped
ACO1	1030	EXON	T	C	112	156	37	Gapped
ACO1	1104	3'UTR	C	T	188	191	40	Gapped
ACO1	1128	3'UTR	T	C	225	186	41	Both
ACO1	1216	3'UTR	T	G	194	120	40	Both
ACO1	1222	3'UTR	C	T	58	108	40	Both
ADH	11	EXON	C	T,G	37	7	26	Gapped
ADH	18	EXON	T	G,C	68.1	15	31	Gapped
ADH	18	EXON	T	C	32.3	5	20	ungapped
ADH	81	EXON	A	G	49	71	26	Both
ADH	131	EXON	A	T	73	76	28	Both
ADH	262	EXON	T	G	29	16	26	Gapped
ADH	330	EXON	C	T	18.1	35	25	Gapped
ADH	333	EXON	G	T	19.1	35	25	Gapped
ADH	357	EXON	T	C	34	13	20	ungapped
ADH	525	EXON	T	C	136	116	17	Both
ADH	608	EXON	A	C,T	6.2	169	23	Gapped
ADH	627	EXON	C	T	8.64	170	24	Gapped
ADH	679	EXON	G	A	5.46	143	25	Gapped
ADH	1064	EXON	A	G	27	135	19	Gapped
ADH	1077	EXON	C	T	87	150	24	Both
ADH	1215	EXON	T	C	5.46	124	21	Both
ADH	1581	EXON	T	C	4.11	3	20	Gapped
ADH	1664	EXON	T	C	109	55	31	Both
ADH	1680	EXON	A	G,C	11.3	70	31	Gapped
ADH	1764	EXON	A	G	75	47	27	Both
ADH	1824	EXON	G	A	24	81	32	Both
ADH	1861	EXON	A	G	107	126	37	Gapped
ADH	1878	EXON	A	T	62	140	34	Gapped
ADH	1900	3'UTR	T	C	66	149	35	Gapped
ADH	1907	3'UTR	G	A	127	155	35	Gapped
ADH	1919	3'UTR	C	T	42	163	34	Gapped
ADH	1929	3'UTR	G	T	133	169	33	Both
ADH	2024	3'UTR	C	T	151	182	40	Both
ADH	2126	3'UTR	T	C	11.3	60	33	Both
ADH	2145	3'UTR	A	G	36	34	30	Gapped
ADH	2154	3'UTR	C	T	121	25	30	Both
AP2L	32	5'UTR	A	G	33.3	29	32	Gapped
AP2L	678	EXON	G	C	76.1	16	24	Both
AP2L	756	EXON	A	G	225	99	39	Both
AP2L	830	3'UTR	T	A	115	174	41	Both
AP2L	941	3'UTR	G	A	222	167	40	Both
AP2L	1003	3'UTR	C	T	190	77	39	Both
ARF	144	5'UTR	T	C	191	119	34	Both
ARF	254	5'UTR	C	A	222	114	38	Both
ARF	409	5'UTR	G	A	155	33	38	Both
ARF	593	EXON	G	A	67	12	29	Gapped
ARF	778	EXON	T	C,A	65	28	26	Gapped
ARF	778	EXON	T	C	80	16	20	ungapped
ARF	818	EXON	T	C	92	45	28	Both
ARF	821	EXON	G	A	182	45	28	Both
ARF	890	EXON	A	G	17.1	4	20	ungapped
ARF	935	EXON	G	A	25	3	20	ungapped
ARF	1082	EXON	T	A	222	36	33	Both
ARF	1197	EXON	T	A	154	54	31	Both
ARF	1232	EXON	A	G	15.1	4	20	ungapped
ARF	1265	EXON	C	T	77	27	25	Both
ARF	1297	EXON	A	G	222	33	23	Both
ARF	1396	EXON	C	T	11.8	4	17	Gapped
ARF	1613	EXON	G	A	100	42	34	Both
ARF	1672	EXON	T	C	120	120	39	Both
ARF	1673	EXON	G	A	23	122	39	Both
ARF	1809	EXON	C	A	168	171	42	Both
ARF	1916	EXON	G	C,A	222	170	42	Both
ARF	1922	EXON	G	A	205	170	42	Both
ARF	2038	EXON	A	G	122	189	42	Both
ARF	2156	EXON	A	G	123	194	42	Both
ARF	2286	EXON	T	G	222	182	41	Both
ARF	2418	3'UTR	C	A	56	56	38	Both
ARF	2483	3'UTR	G	C	71	58	38	Both
ARF	2711	3'UTR	C	T	84	122	37	Both
ARF	2748	3'UTR	A	G	222	149	40	Both
ARF	2784	3'UTR	C	A	132	160	41	Both
ARF2	98	5'UTR	T	A	97	144	34	Both
ARF2	114	5'UTR	G	T	92	159	35	Both
ARF2	202	5'UTR	G	A	153	169	38	Both
ARF2	662	5'UTR	A	G	38	85	20	ungapped
ARF2	711	5'UTR	G	A	122	172	37	Both
ARF2	750	5'UTR	T	G	136	126	35	Both
ARF2	893	5'UTR	T	C	3.54	18	26	Gapped
ARF2	938	5'UTR	C	T	11.6	13	25	Gapped
ARF2	938	5'UTR	C	T,G	11.3	5	20	ungapped
ARF2	1427	EXON	A	G	48	28	29	Both
ARF2	1478	EXON	G	A	225	61	35	Both
ARF2	1595	EXON	A	G	133	27	24	Both
ARF2	2109	EXON	T	G	164	193	42	Both
ARF2	2192	EXON	A	G	222	196	42	Both
ARF2	2503	EXON	C	T,A	141	173	42	Both
ARF2	2649	EXON	A	G	222	178	42	Both
ARF2	2657	EXON	G	T	61	177	42	Both
ARF2	3170	EXON	A	G	222	77	37	Both
ARF2	3256	EXON	G	A	98	68	37	Both
ARF2	3419	EXON	T	A	138	43	36	Both
ARF2	3491	EXON	C	T	141	140	41	Both
ARF2	3626	3'UTR	C	T	222	194	42	Both
ASP	10	EXON	C	T	44.8	7	35	Both
ASP	54	EXON	G	A	222	39	33	Both
ASP	59	EXON	G	A	154	45	33	Both
ASP	178	EXON	G	A	8.64	81	35	Gapped
ASP	207	EXON	C	G	3.01	94	36	Gapped
ASP	237	EXON	A	G,T	55	112	36	Both
ASP	297	EXON	C	G	77	138	38	Gapped
ASP	351	EXON	A	G	219	146	36	Gapped
ASP	358	EXON	G	A	131	144	35	Both
ASP	364	EXON	A	G	140	141	35	Gapped
ASP	367	EXON	G	C,A	105	136	35	Gapped
ASP	392	EXON	C	G	108	129	35	Gapped
ASP	421	EXON	A	G	39	121	36	Gapped
ASP	422	EXON	A	G	40	120	37	Gapped
ASP	586	EXON	A	G	222	92	39	Both
ASP	594	EXON	C	G	93	93	39	Both
ASP	656	EXON	T	C	167	94	39	Both
ASP	709	EXON	G	A	171	124	34	Both
ASP	718	EXON	G	A	225	126	34	Both
ASP	721	EXON	A	T	222	129	34	Both
ASP	750	EXON	A	G	18.1	138	32	Gapped
ASP	765	EXON	C	A	50	142	31	Gapped
ASP	798	EXON	A	G	18.1	152	31	Gapped
ASP	816	EXON	T	C	96	166	30	Gapped
ASP	819	EXON	C	A	57	166	31	Gapped
ASP	826	EXON	C	T,G	25	165	31	Gapped
ASP	833	EXON	T	C	222	159	31	Both
ASP	855	EXON	T	C	138	155	32	Both
ASP	916	EXON	C	G	6.98	150	34	Gapped
ASP	945	EXON	A	G	222	153	33	Both
ASP	982	EXON	G	A	71	155	34	Both
ASP	1128	EXON	C	T	98	101	32	Both
BFN1	48	EXON	A	C	49	9	14	Gapped
BFN1	138	EXON	C	T	171	23	31	Both
BFN1	186	EXON	T	G	132	50	35	Both
BFN1	189	EXON	G	A	188	51	35	Both
BFN1	315	EXON	C	T	31	16	21	Both
BFN1	404	EXON	A	G	29.1	13	17	Gapped
BFN1	672	EXON	C	A	16.1	23	30	Gapped
BFN1	711	EXON	A	G	151	30	29	Both
BFN1	871	EXON	G	A	144	108	37	Both
BFN1	890	EXON	A	G	70	125	36	Both
BFN1	935	3'UTR	A	G	59	124	20	ungapped
BFN1	939	3'UTR	G	A	66	126	20	ungapped
BFN1	962	3'UTR	A	C	64	184	37	Both
BFN1	1072	3'UTR	T	C	225	178	37	Both
BFN1	1082	3'UTR	C	T	123	100	20	ungapped
BFN1	1123	3'UTR	G	A	83	123	31	Gapped
BFN1	1127	3'UTR	C	T	98	115	30	Gapped
BFN1	1139	3'UTR	A	T	41	95	29	Gapped
BFN1	1153	3'UTR	C	T	222	70	28	Both
BFN1	1175	3'UTR	C	T	47	35	27	Gapped
BFN1	1190	3'UTR	A	T	59	16	23	Gapped
BP	424	EXON	A	G	222	105	42	Both
BP	530	EXON	T	C	225	128	41	Both
BP	561	EXON	C	T	222	117	40	Both
BP	605	EXON	C	T	222	119	40	Both
BP	630	EXON	T	C	225	102	38	Both
BP	687	EXON	C	T	81	28	34	Both
BP	870	EXON	C	T	122	23	28	Both
BP	1002	EXON	G	A	67	47	39	Both
BP	1203	EXON	A	G	172	61	36	Both
BP	1428	EXON	G	A	222	178	42	Both
BP	1585	3'UTR	C	T	194	191	20	ungapped
BP	1767	3'UTR	C	A	119	73	40	Both
bZIP	23	EXON	T	A	225	25	37	Both
bZIP	92	EXON	T	C	47	110	40	Both
bZIP	204	EXON	C	A	126	163	37	Both
bZIP	230	EXON	C	A	178	159	35	Both
bZIP	242	EXON	C	G	222	162	33	Both
bZIP	278	EXON	C	T	174	158	32	Both
bZIP	299	EXON	T	A	225	163	33	Both
bZIP	325	EXON	C	A	150	162	34	Both
bZIP	362	EXON	A	G	225	160	38	Gapped
bZIP	389	EXON	T	C	225	138	39	Both
bZIP	493	EXON	A	G,C	222	146	42	Both
bZIP	546	EXON	G	A	222	156	42	Both
bZIP	710	EXON	T	C,A	210	123	38	Both
C3H	55	5'UTR	G	A	26	51	20	ungapped
C3H	120	EXON	C	G	74	91	33	Both
C3H	122	EXON	C	T	17.1	88	34	Gapped
C3H	185	EXON	G	A	222	71	31	Both
C3H	266	EXON	C	T	90	103	33	Gapped
C3H	297	EXON	A	T,G	210	112	33	Gapped
C3H	329	EXON	G	A	34	58	20	ungapped
C3H	351	EXON	A	C	71	86	27	Both
C3H	363	EXON	C	T	115	86	27	Gapped
C3H	380	EXON	G	A	30	83	26	Gapped
C3H	382	EXON	G	A	3.01	78	27	Gapped
C3H	390	EXON	G	A	56	89	27	Gapped
C3H	406	EXON	G	A	28	105	28	Gapped
C3H	413	EXON	C	A	79	107	28	Both
C3H	415	EXON	A	T	112	105	28	Gapped
C3H	458	EXON	C	G	225	104	31	Both
C3H	473	EXON	G	C	57	107	33	Both
C3H	476	EXON	G	A	5.46	66	20	ungapped
C3H	476	EXON	G	A,T	70	105	33	Gapped
C3H	487	EXON	C	A	52	93	33	Gapped
C3H	577	EXON	A	G	3.54	9	20	ungapped
C3H	587	EXON	A	G	14.4	15	25	Gapped
C3H	623	EXON	C	T	22	57	24	Gapped
C3H	653	EXON	T	C	112	95	21	Both
C3H	712	EXON	C	G	27	129	25	Gapped
C3H	729	EXON	C	G	12.3	124	27	Gapped
C3H	751	EXON	C	T	75	109	31	Gapped
C3H	776	EXON	T	C	51	110	35	Gapped
C3H	787	EXON	T	A	66	110	35	Gapped
C3H	791	EXON	G	C	111	105	35	Both
C3H	836	EXON	C	T	33	95	35	Gapped
C3H	935	EXON	C	T	91	61	37	Gapped
C3H	1003	EXON	C	T	85	61	32	Both
C3H	1028	EXON	G	C,A	89	88	35	Both
C3H	1052	EXON	G	T	168	121	37	Both
C3H	1224	EXON	G	C	14.2	129	41	Gapped
C3H	1238	EXON	C	T	24	113	40	Gapped
C3H	1252	EXON	A	G	58	118	40	Gapped
C3H	1268	EXON	A	G	225	120	39	Both
C3H	1293	EXON	G	A	225	111	39	Both
C3H	1300	EXON	A	G	11.3	114	38	Both
C3H	1304	EXON	C	T	17.1	113	39	Both
C3H	1322	EXON	C	T,G	48	109	38	Gapped
C3H	1388	EXON	A	G	133	104	35	Gapped
C3H	1395	EXON	A	C	180	106	34	Gapped
C3H	1436	EXON	G	A,C	65	131	35	Gapped
C3H	1463	EXON	C	T	122	138	36	Both
C3H	1478	EXON	G	A	87	142	36	Gapped
C3H	1523	EXON	C	T	122	145	38	Gapped
C3H	1534	EXON	C	T	225	148	38	Gapped
C3H	1544	EXON	G	A	179	143	38	Both
C3H	1639	3'UTR	G	A,C	63	149	36	Gapped
C3H	1645	3'UTR	G	A	82	147	36	Gapped
C3H	1695	3'UTR	G	A	129	142	31	Both
C3H	1732	3'UTR	C	T,A	225	103	30	Gapped
C3H	1734	3'UTR	C	A	67	100	30	Both
C3H	1770	3'UTR	A	G	13.2	89	28	Gapped
C3H	1781	3'UTR	C	T	111	95	29	Gapped
C3H	1795	3'UTR	G	A	16.1	98	30	Gapped
C3H	1819	3'UTR	A	G	109	120	30	Both
C3H	1889	3'UTR	C	T	225	164	30	Gapped
C3H	1892	3'UTR	T	C	3.54	166	30	Gapped
C3H	1900	3'UTR	A	G	58	98	20	ungapped
C3H	1969	3'UTR	A	G,T	174	113	28	Gapped
C3H	1969	3'UTR	A	G	53	9	20	ungapped
C3H	1990	3'UTR	C	T	4.13	65	24	Both
C3H	2002	3'UTR	C	T	222	55	27	Both
C3H	2005	3'UTR	C	T	76	50	27	Gapped
C4H	93	5'UTR	G	A	67	19	38	Both
C4H	293	EXON	C	G	147	35	42	Both
C4H	308	EXON	C	G	88	44	42	Both
C4H	425	EXON	T	C,A	205	79	42	Both
C4H	788	EXON	C	A	222	76	40	Both
C4H	959	EXON	C	G,A	171	38	27	Gapped
C4H	959	EXON	C	G	143	16	20	ungapped
C4H	1079	EXON	A	C	104	22	39	Both
C4H	1151	EXON	T	C	190	46	42	Both
C4H	1700	3'UTR	T	C	78	192	41	Both
C4H	1701	3'UTR	T	G	161	192	41	Both
C4H	1709	3'UTR	G	T	115	195	41	Both
CAD1	11	5'UTR	T	C	33.3	7	35	Both
CAD1	16	5'UTR	A	G	4.13	12	35	Gapped
CAD1	21	5'UTR	G	T	117	16	34	Both
CAD1	69	5'UTR	C	T	125	58	39	Both
CAD1	112	5'UTR	G	T	225	80	40	Both
CAD1	254	EXON	A	G	153	16	23	Gapped
CAD1	342	EXON	A	C	64	19	35	Both
CAD1	414	EXON	C	T	149	86	39	Both
CAD1	588	EXON	A	G	153	28	38	Both
CAD1	639	EXON	G	A	225	66	41	Both
CAD1	745	EXON	A	G	222	128	41	Both
CAD1	795	EXON	T	C	182	159	41	Both
CAD1	814	EXON	T	C	101	159	41	Both
CAD1	825	EXON	C	G,A	81	157	41	Both
CAD1	1077	EXON	G	A	63	75	38	Both
CAD1	1120	EXON	G	A	222	68	36	Both
CAD1	1152	EXON	T	G	94	40	33	Both
CAD1	1220	EXON	C	T	35	21	30	Both
CAld5H	234	EXON	C	G	32	22	20	ungapped
CAld5H	265	EXON	T	G	141	27	20	ungapped
CAld5H	297	EXON	C	T	75	24	20	ungapped
CAld5H	460	EXON	C	A	77	20	20	ungapped
CAld5H	580	EXON	G	T	69	18	20	ungapped
CAld5H	594	EXON	C	T	52	19	20	ungapped
CAld5H	656	EXON	C	G	152	35	20	ungapped
CAld5H	720	EXON	C	T	100	72	20	ungapped
CAld5H	858	EXON	T	G	188	127	20	ungapped
CAld5H	864	EXON	T	C	187	124	20	ungapped
CAld5H	888	EXON	T	C	77	120	20	ungapped
CAld5H	1032	EXON	C	T,G	56	16	20	ungapped
CAld5H	1041	EXON	A	G	73	22	20	ungapped
CAld5H	1281	EXON	C	T,A	68	42	20	ungapped
CAld5H	1369	EXON	C	A	4.13	55	20	ungapped
CAld5H	1370	EXON	C	A	3.01	56	20	ungapped
CAld5H	1419	EXON	G	A	114	50	20	ungapped
CAld5H	1695	3'UTR	A	T	131	36	20	ungapped
CAld5H	1740	3'UTR	G	A	146	62	20	ungapped
CCAAT	144	EXON	G	A	93	22	37	Both
CCAAT	217	EXON	A	G	222	105	42	Both
CCoAOMT1	355	EXON	T	C	181	42	31	Both
CCoAOMT1	382	EXON	C	T	85	23	30	Both
CCoAOMT1	560	EXON	T	G	78	31	36	Both
CCoAOMT1	742	EXON	G	A	225	122	42	Both
CCoAOMT1	881	3'UTR	G	T	84	183	41	Gapped
CCoAOMT1	912	3'UTR	T	C	225	191	41	Gapped
CCoAOMT1	1202	3'UTR	T	C	136	85	35	Gapped
CesA1	33	EXON	T	C	85	17	37	Both
CesA1	48	EXON	T	C	117	20	37	Both
CesA1	134	EXON	G	A	92	22	27	Both
CesA1	315	EXON	C	T	139	18	27	Both
CesA1	721	EXON	A	G	12.7	12	20	ungapped
CesA1	765	EXON	T	C,A	147	74	39	Gapped
CesA1	765	EXON	T	C	141	71	20	ungapped
CesA1	978	EXON	A	G	222	122	39	Both
CesA1	1441	EXON	C	G	222	135	40	Both
CesA1	1867	EXON	A	T	222	78	39	Both
CesA1	1891	EXON	T	C	207	84	39	Both
CesA1	2313	EXON	T	C	52.1	54	38	Both
CesA1	2553	EXON	T	C	222	113	41	Both
CesA1	2580	EXON	T	C	222	132	41	Both
CesA1	2595	EXON	T	C,G	222	129	41	Both
CesA1	2727	EXON	C	T	182	156	42	Both
CesA2	567	EXON	T	C	99	29	33	Gapped
CesA2	648	EXON	G	A	109	74	39	Both
CesA2	795	EXON	G	A	225	190	41	Both
CesA2	830	EXON	C	T	222	188	41	Both
CesA2	855	EXON	A	G	134	190	40	Gapped
CesA2	874	EXON	C	A	225	190	41	Both
CesA2	945	EXON	T	A	225	178	41	Both
CesA2	996	EXON	G	A	153	166	40	Both
CesA2	1032	EXON	C	T	222	166	39	Both
CesA2	1059	EXON	C	T	99	158	37	Both
CesA2	1116	EXON	C	T,A	142	140	34	Gapped
CesA2	1116	EXON	C	T	66	107	20	ungapped
CesA2	1122	EXON	G	A	222	135	34	Both
CesA2	1131	EXON	A	G	219	127	33	Both
CesA2	1380	EXON	C	T	17.1	25	25	Gapped
CesA2	1488	EXON	A	G	59	27	35	Both
CesA2	1503	EXON	C	T	222	41	37	Both
CesA2	1614	EXON	T	C	222	116	37	Both
CesA2	1848	EXON	C	T	225	163	41	Both
CesA2	2442	EXON	T	C	79	155	41	Both
CesA2	2520	EXON	C	T	62	65	37	Both
CesA2	2844	EXON	C	T,G	185	156	42	Both
CesA2	2880	EXON	T	C	222	155	42	Both
CesA2	2946	EXON	T	C,A	215	130	42	Both
CesA2	3045	EXON	C	T	94	89	39	Gapped
CesA2	3066	EXON	T	C	204	63	37	Both
CesA2	3084	EXON	A	G	222	47	36	Both
CesA2	3088	EXON	T	C	115	42	36	Both
CesA2	3102	EXON	T	C	9.52	31	35	Gapped
CesA3	232	EXON	C	T	117	45	36	Both
CesA3	327	EXON	C	T	225	95	36	Both
CesA3	345	EXON	T	C	225	113	37	Both
CesA3	372	EXON	A	C	149	113	39	Both
CesA3	429	EXON	C	T	225	65	35	Both
CesA3	564	EXON	C	A	41.2	16	24	Gapped
CesA3	723	EXON	T	A	59	58	36	Both
CesA3	747	EXON	T	C	87	83	35	Both
CesA3	798	EXON	C	T	100	117	37	Both
CesA3	819	EXON	G	A	85	154	20	ungapped
CesA3	819	EXON	G	A,C	151	127	38	Gapped
CesA3	828	EXON	T	C	225	129	38	Both
CesA3	1011	EXON	A	G	103	97	38	Both
CesA3	1062	EXON	A	G	138	145	40	Both
CesA3	1155	EXON	C	T	139	165	41	Both
CesA3	1158	EXON	C	T	119	164	20	ungapped
CesA3	1158	EXON	C	T,G	132	166	41	Gapped
CesA3	1209	EXON	C	T	30	125	29	Gapped
CesA3	1218	EXON	T	A	63	121	28	Gapped
CesA3	1232	EXON	C	A	51	104	26	Gapped
CesA3	1401	EXON	G	A	114	127	39	Both
CesA3	1473	EXON	T	C,A	222	119	39	Gapped
CesA3	1473	EXON	T	C	203	114	20	ungapped
CesA3	1518	EXON	A	G	117	68	36	Both
CesA3	1541	EXON	T	A	130	41	33	Both
CesA3	1578	EXON	C	T	76	41	21	Both
CesA3	1749	EXON	T	C	222	46	33	Both
CesA3	2133	EXON	G	A	139	56	37	Both
CesA3	2184	EXON	G	C,T	29	38	21	Gapped
CesA3	2205	EXON	C	T	59	49	35	Both
CesA3	2397	EXON	T	C	225	154	42	Both
CesA3	2595	EXON	A	C	14.2	77	20	ungapped
CesA3	2748	EXON	A	G	192	176	41	Both
CesA3	2784	EXON	C	T,G	225	174	41	Both
CesA3	2793	EXON	C	T	225	180	41	Both
CesA3	2811	EXON	G	A	225	184	41	Both
CesA4	226	5'UTR	A	G	130	40	35	Both
CesA4	261	5'UTR	T	A	222	58	35	Both
CesA4	718	EXON	A	T	225	104	32	Both
CesA4	727	EXON	T	C	222	95	32	Both
CesA4	920	EXON	C	A	208	43	26	Both
CesA4	949	EXON	C	T	14.2	79	23	Gapped
CesA4	1033	EXON	C	A,T	69	86	26	Gapped
CesA4	1033	EXON	C	A	121	75	20	ungapped
CesA4	1099	EXON	T	C	63	10	20	ungapped
CesA4	1309	EXON	G	A	108	79	34	Both
CesA4	1321	EXON	G	A	188	68	32	Both
CesA4	1333	EXON	A	G	58	65	31	Both
CesA4	1381	EXON	A	G	68	61	34	Both
CesA4	1399	EXON	T	C	39	83	35	Both
CesA4	1459	EXON	C	T,A	116	132	39	Gapped
CesA4	1459	EXON	C	T	55.2	162	20	ungapped
CesA4	1516	EXON	C	T	89	162	40	Both
CesA4	1522	EXON	T	C	139	163	40	Gapped
CesA4	1609	EXON	C	T	222	146	41	Both
CesA4	1759	EXON	A	G	48	54	28	Both
CesA4	1768	EXON	C	T	91	57	28	Both
CesA4	1831	EXON	T	C	51	21	31	Both
CesA4	1927	EXON	A	G	60	27	21	Both
CesA4	1957	EXON	T	A,C	22	30	20	Gapped
CesA4	1957	EXON	T	A	78.8	14	20	ungapped
CesA4	2110	EXON	A	T	108	123	35	Gapped
CesA4	2183	EXON	A	G	21.2	16	20	ungapped
CesA4	2272	EXON	A	G	23	107	35	Both
CesA4	2470	EXON	G	A	213	34	31	Both
CesA4	2482	EXON	G	A	166	46	32	Both
CesA4	2536	EXON	G	A	99	134	20	ungapped
CesA4	2536	EXON	G	A,T	225	101	33	Gapped
CesA4	2608	EXON	C	T	69	55	20	ungapped
CesA4	2608	EXON	C	T,G	24	64	28	Gapped
CesA4	2611	EXON	C	T	142	60	29	Both
CesA4	2849	EXON	C	A	222	170	36	Both
CesA4	2866	EXON	C	T	222	127	41	Gapped
CesA4	2866	EXON	C	T,G	211	178	20	ungapped
CesA4	2965	EXON	C	G	97	46	20	ungapped
CesA4	3008	EXON	G	A	222	47	36	Both
CesA4	3223	EXON	A	G	115	158	41	Both
CesA4	3240	EXON	C	T	169	168	41	Both
CesA4	3244	EXON	C	T	161	168	41	Both
CesA4	3319	EXON	C	T	61	169	20	ungapped
CesA4	3319	EXON	C	T,A	135	174	41	Gapped
CesA4	3337	EXON	T	C	222	162	41	Both
CesA4	3394	EXON	G	A	225	148	39	Both
CesA4	3409	EXON	T	C	114	143	39	Both
CesA4	3427	EXON	C	T	162	148	39	Both
CesA4	3442	EXON	A	G	94	141	39	Both
CesA4	3469	EXON	C	A	222	135	39	Both
CesA4	3523	EXON	T	A	114	129	40	Both
CesA4	3630	3'UTR	C	T	93	189	40	Both
CesA4	3690	3'UTR	C	T	37	165	20	ungapped
CesA4	3853	3'UTR	A	G	122	151	38	Gapped
CesA4	3860	3'UTR	T	C	125	138	38	Gapped
CesA4	3883	3'UTR	T	C	105	97	36	Gapped
CesA4	3908	3'UTR	C	A	213	58	36	Gapped
CesA4	3918	3'UTR	C	A	57	45	35	Both
CesA5	42	5'UTR	A	G	14.5	4	20	ungapped
CesA5	214	EXON	C	A	74	27	20	ungapped
CesA5	252	EXON	G	A,T	36	60	20	ungapped
CesA5	456	EXON	T	C	223	139	36	Both
CesA5	479	EXON	T	C	222	107	34	Both
CesA5	502	EXON	C	T	222	71	32	Both
CesA5	539	EXON	A	G	67.1	38	17	Both
CesA5	589	EXON	T	C	140	91	18	Both
CesA5	594	EXON	T	C	141	101	17	Both
CesA5	638	EXON	G	A	143	161	19	Both
CesA5	646	EXON	C	T	161	167	19	Both
CesA5	662	EXON	C	G	52	63	20	ungapped
CesA5	681	EXON	G	A	62	54	20	ungapped
CesA5	778	EXON	A	G	27	57	25	Gapped
CesA5	819	EXON	C	G,A	86	38	30	Gapped
CesA5	819	EXON	C	G	144	36	20	ungapped
CesA5	884	EXON	G	A	45	94	30	Gapped
CesA5	899	EXON	C	T	8.64	94	31	Gapped
CesA5	912	EXON	G	C,A	126	90	30	Both
CesA5	964	EXON	T	C	136	65	23	Both
CesA5	965	EXON	T	C	80	51	20	ungapped
CesA5	970	EXON	T	C	143	60	22	Both
CesA5	1020	EXON	T	C	28	55	25	Gapped
CesA5	1041	EXON	C	T	73	91	20	ungapped
CesA5	1056	EXON	G	A	32	96	31	Gapped
CesA5	1063	EXON	A	G	71	100	31	Both
CesA5	1099	EXON	A	T	9.52	139	33	Both
CesA5	1211	EXON	A	G	193	88	31	Both
CesA5	1320	EXON	T	C	85	98	28	Both
CesA5	1365	EXON	G	C	3.01	139	29	Gapped
CesA5	1407	EXON	T	C	171	104	32	Both
CesA5	1447	EXON	T	C	74	48	25	Both
CesA5	1464	EXON	T	A	76	35	18	Both
CesA5	1535	EXON	T	G	25	18	20	ungapped
CesA5	1560	EXON	C	T	77	130	14	Gapped
CesA5	1591	EXON	C	T	21	160	21	Gapped
CesA5	1598	EXON	C	T	6.98	109	20	ungapped
CesA5	1622	EXON	A	G	6.2	152	20	ungapped
CesA5	1648	EXON	T	C	116	187	20	ungapped
CesA5	1688	EXON	C	T	18.1	191	30	Gapped
CesA5	1701	EXON	G	A,C	82	193	29	Gapped
CesA5	1753	EXON	T	C	160	157	20	ungapped
CesA5	1753	EXON	T	C,A	164	188	28	Gapped
CesA5	1760	EXON	T	C	222	185	28	Both
CesA5	1794	EXON	C	T	42	141	20	ungapped
CesA5	1800	EXON	C	T	137	165	27	Gapped
CesA5	1813	EXON	C	T	55	115	20	ungapped
CesA5	1814	EXON	G	A	46	151	24	Gapped
CesA5	1824	EXON	G	A	121	144	23	Gapped
CesA5	1835	3'UTR	C	A	25	82	20	ungapped
CesA5	1841	3'UTR	C	G	103	72	20	ungapped
CesA5	1841	3'UTR	C	G,A	90	130	21	Gapped
CesA5	1891	3'UTR	G	A	65.1	18	20	ungapped
CesA5	1899	3'UTR	G	T	69	9	20	ungapped
CesA5	2003	3'UTR	T	C	49	34	20	ungapped
CesA5	2007	3'UTR	T	C	56	34	20	ungapped
CesA5	2028	3'UTR	T	A	79.1	48	20	ungapped
CesA5	2028	3'UTR	T	A,C	78	120	16	Gapped
CesA5	2043	3'UTR	C	G	88	58	20	ungapped
CesA5	2043	3'UTR	C	G,T	83	109	17	Gapped
CesA5	2055	3'UTR	C	G,T	31	55	20	ungapped
CesA5	2111	3'UTR	T	C	6.2	25	20	ungapped
CesA6	59	EXON	G	A	219	48	37	Both
CesA6	114	EXON	C	T	225	68	36	Both
CesA6	125	EXON	G	A	91	62	36	Both
CesA6	226	EXON	C	T	35	95	37	Both
CesA6	534	EXON	T	C	219	133	40	Both
CesA6	705	EXON	C	T	225	155	40	Both
CesA6	738	EXON	T	A	132	115	36	Both
CesA6	877	EXON	T	C	178	43	26	Both
CesA6	966	EXON	G	A	25	56	29	Both
CesA6	1107	EXON	C	T	225	65	34	Both
CesA6	1131	EXON	G	A	225	98	37	Both
CesA6	1333	EXON	C	T	61	89	38	Gapped
CesA6	1420	EXON	T	C	202	173	41	Both
CesA6	1461	EXON	G	A	109	165	40	Gapped
CesA6	1689	EXON	C	T	225	102	37	Both
CesA6	1771	EXON	T	C	131	46	20	ungapped
CesA6	1934	EXON	A	G	222	193	41	Both
CesA6	1990	EXON	C	T	61	178	41	Gapped
CesA6	2034	EXON	T	A	124	150	39	Gapped
CesA6	2134	EXON	G	A	48	54	34	Both
CesA6	2232	EXON	C	A,G	144	173	40	Both
CesA6	2366	EXON	C	G	222	193	41	Both
CesA6	2377	EXON	A	G	222	193	41	Both
CesA6	2441	EXON	G	A	122	191	42	Gapped
CesA6	2602	EXON	A	C	84	197	37	Both
CesA6	2635	EXON	T	G	213	196	36	Both
CesA6	2656	EXON	G	T	33	183	20	ungapped
CesA6	2685	EXON	A	G	8.66	187	20	ungapped
CesA6	2889	3'UTR	A	G	33	185	41	Gapped
CKX	45	EXON	C	T	138	48	34	Gapped
CKX	52	EXON	A	T	39	58	34	Gapped
CKX	75	EXON	C	T	20	92	33	Gapped
CKX	107	EXON	C	T,A	24	136	34	Gapped
CKX	110	EXON	T	C	97	140	34	Gapped
CKX	140	EXON	C	T	48	166	36	Gapped
CKX	147	EXON	A	T,G	116	165	36	Gapped
CKX	204	EXON	A	T	225	158	38	Gapped
CKX	251	EXON	G	A	82	156	40	Gapped
CKX	300	EXON	C	T	111	157	40	Gapped
CKX	307	EXON	C	G	171	158	40	Both
CKX	321	EXON	C	T	98	156	40	Gapped
CKX	625	EXON	A	C	38	44	35	Gapped
CKX	663	EXON	T	A	100	88	37	Both
CKX	752	EXON	G	C	225	142	36	Both
CKX	764	EXON	C	T	93	135	35	Both
CKX	782	EXON	A	G	50	132	35	Gapped
CKX	790	EXON	C	G	99	129	34	Both
CKX	837	EXON	A	G	98	73	31	Both
CKX	969	EXON	G	A	180	121	40	Gapped
CKX	986	EXON	A	G	25	136	40	Gapped
CKX	1052	EXON	A	G	91	135	40	Gapped
CKX	1118	EXON	A	G	84	60	37	Gapped
CKX	1173	EXON	C	T	58	52	29	Gapped
CKX	1212	EXON	T	G	68	114	30	Gapped
CKX	1216	EXON	G	A	223	121	30	Gapped
CKX	1283	EXON	T	A	203	144	35	Both
COMT1	161	EXON	C	A	206	163	36	Both
COMT1	380	EXON	T	C	219	135	37	Both
COMT1	383	EXON	C	T	4.77	118	20	ungapped
COMT1	386	EXON	T	C	4.77	137	35	Both
COMT1	489	EXON	G	C	68	53	37	Gapped
COMT1	492	EXON	A	G	68	50	37	Gapped
COMT1	497	EXON	A	T	55	43	36	Gapped
COMT1	505	EXON	T	A	52	36	35	Gapped
COMT1	508	EXON	C	T	39	32	33	Gapped
COMT1	597	EXON	C	A	97	85	20	ungapped
COMT1	599	EXON	A	G	92	86	20	ungapped
COMT1	605	EXON	C	T,G	15.1	118	22	Gapped
COMT1	605	EXON	C	T	42	94	20	ungapped
COMT1	675	EXON	C	T	187	124	20	ungapped
COMT1	675	EXON	C	T,G	181	158	29	Gapped
COMT1	711	EXON	A	G	182	124	32	Both
COMT1	741	EXON	G	A	200	92	20	ungapped
COMT1	773	EXON	G	A	102	79	27	Both
COMT1	791	EXON	C	T	28	59	25	Gapped
COMT1	891	EXON	A	T	17.1	5	20	ungapped
COMT1	894	EXON	A	C	84	29	25	Both
COMT1	984	EXON	G	A,T	222	134	28	Gapped
COMT1	984	EXON	G	A	182	130	20	ungapped
COMT1	1019	EXON	G	A	87	155	24	Both
COMT1	1076	EXON	T	C,G	7.8	166	32	Gapped
COMT1	1118	EXON	C	G,A	119	168	28	Both
COMT1	1171	EXON	G	A,C	3.01	175	33	Gapped
COMT1	1173	EXON	G	A	222	176	32	Both
COMT1	1234	3'UTR	C	A	115	82	20	ungapped
COMT1	1378	3'UTR	G	T	99	166	24	Gapped
COMT1	1595	3'UTR	G	A	12.3	126	16	Gapped
COMT1	1806	3'UTR	C	T	222	133	29	Both
COMT1	1813	3'UTR	A	G,C	51	140	29	Gapped
COMT1	1813	3'UTR	A	G	63	112	20	ungapped
COMT1	1817	3'UTR	T	C,A	50	141	28	Gapped
COMT1	1817	3'UTR	T	C	47	109	20	ungapped
COMT1	1915	3'UTR	C	A	30.1	85	24	Gapped
CRE	63	EXON	A	G	115	74	32	Both
CRE	66	EXON	C	G	161	78	32	Both
CRE	97	EXON	A	C	212	117	34	Both
CRE	115	EXON	A	G	136	129	35	Both
CRE	137	EXON	G	C	185	143	37	Gapped
CRE	137	EXON	G	C,T	134	95	20	ungapped
CRE	306	EXON	C	T	54	51	38	Both
CRE	390	EXON	G	T	151	70	39	Both
CRE	479	EXON	A	G	47	142	41	Both
CRE	553	EXON	C	A	130	48	37	Both
CRE	601	EXON	A	G	93	27	29	Both
CRE	615	EXON	G	A	107	36	29	Both
CRE	624	EXON	G	A	189	41	30	Both
CRE	981	EXON	A	G	225	38	36	Both
CRE	1122	EXON	G	A	188	59	34	Both
CRE	1314	EXON	C	T	127	138	39	Both
CRE	1353	EXON	G	A	219	134	37	Both
CRE	1386	EXON	T	C	176	85	35	Both
CRE	1590	EXON	A	G	138	103	34	Both
CRE	1601	EXON	G	A	8.33	105	20	ungapped
CRE	1603	EXON	A	G	12.9	108	20	ungapped
CRE	1683	EXON	C	T	225	171	41	Both
CRE	1753	EXON	G	A	222	191	41	Both
CRE	1764	EXON	T	C	222	188	41	Both
CRE	2052	EXON	G	A	90	170	41	Both
CRE	2392	EXON	C	T	209	175	42	Both
CRE	2487	EXON	C	T	222	168	42	Both
CRE	2724	EXON	C	T	4.13	46	36	Both
CRE	2791	EXON	A	G	164	76	37	Both
CRE	2880	EXON	C	T	225	156	38	Gapped
CRE	2886	EXON	T	G	207	157	38	Both
CRE	2892	EXON	C	T,A	225	157	38	Gapped
CRE	2916	EXON	C	T	222	163	39	Both
CRE	3036	3'UTR	A	G	225	171	40	Gapped
CRE	3045	3'UTR	A	T	222	170	40	Both
CRE	3080	3'UTR	A	G	222	173	40	Both
CRE	3149	3'UTR	T	G	217	177	41	Both
DHN	57	5'UTR	G	C	110	68	39	Both
DHN	135	EXON	G	A	222	92	40	Both
DHN	149	EXON	A	G	225	84	40	Both
DHN	208	EXON	C	G	125	84	41	Both
DHN	339	EXON	G	A	40	27	38	Both
DHN	523	EXON	G	T	90	75	17	Gapped
DHN	530	EXON	G	A	79	79	18	Gapped
DHN	532	EXON	T	C	142	77	19	Both
DHN	547	EXON	C	T	50	73	20	Both
DHN	551	EXON	A	G	90	72	17	Both
DHN	553	EXON	G	A	3.01	16	20	ungapped
DHN	622	EXON	A	T	116	154	21	Both
DHN	656	3'UTR	G	A	109	174	17	Both
DHN	662	3'UTR	G	A	109	176	16	Both
DHN	673	3'UTR	T	C	111	176	14	Gapped
DHN	682	3'UTR	G	A	108	179	13	Gapped
DHN	704	3'UTR	G	T	78	177	11	Both
DHN	796	3'UTR	C	T	42	166	19	Gapped
DHN	830	3'UTR	A	T	42	131	23	Both
DHN	841	3'UTR	G	A	163	109	23	Gapped
DIR1	160	EXON	T	C	176	152	41	Both
DIR1	491	EXON	G	A	46	7	42	Both
DOF1	111	5'UTR	A	T	87	101	20	ungapped
DOF1	323	EXON	C	T	107	27	20	ungapped
DOF1	347	EXON	C	G	150	45	20	ungapped
DOF1	392	EXON	C	T	58	69	20	ungapped
DOF1	455	EXON	T	G	123	45	20	ungapped
DOF1	527	EXON	C	G,T	55	56	20	ungapped
DOF1	566	EXON	T	C	108	84	20	ungapped
DOF1	674	EXON	T	C	85	88	20	ungapped
DOF1	777	EXON	C	G	55	38	20	ungapped
DOF1	902	EXON	G	C	163	94	20	ungapped
DOF1	1127	EXON	C	T	104	154	20	ungapped
DOF1	1181	EXON	A	G	100	147	20	ungapped
DOF1	1346	3'UTR	G	A	134	127	20	ungapped
DOF1	1381	3'UTR	T	C	126	61	20	ungapped
DOF1	1403	3'UTR	T	C	16.1	28	20	ungapped
DOF1	1753	3'UTR	T	G	195	70	20	ungapped
DOF1	1759	3'UTR	T	A	90	67	20	ungapped
DOF1	1803	3'UTR	A	T	59	23	20	ungapped
DOF1	1818	3'UTR	T	A	26	15	20	ungapped
DREB1	13	5'UTR	T	C	15.1	8	39	Both
DREB1	67	5'UTR	A	G	69	49	40	Both
DREB1	77	5'UTR	A	G	217	62	40	Both
DREB1	220	5'UTR	G	A	151	88	34	Both
DREB1	221	5'UTR	G	A	94	87	34	Gapped
DREB1	240	5'UTR	G	T	214	78	32	Both
DREB1	244	5'UTR	G	C	146	72	31	Both
DREB1	274	5'UTR	C	T	144	45	30	Both
DREB1	337	EXON	T	A	64	32	37	Both
DREB1	414	EXON	C	T	222	117	41	Both
DREB1	683	EXON	G	C	102	153	42	Both
DREB1	703	EXON	C	T,A	131	150	42	Both
DREB1	725	EXON	A	G	225	146	42	Both
DREB1	941	EXON	A	T	132	175	42	Both
DREB1	949	EXON	C	T	220	179	42	Both
DREB1	1249	3'UTR	C	T	202	148	41	Both
DUF1	33	EXON	C	T	105	27	36	Both
DUF1	39	EXON	C	T	31	32	36	Both
DUF1	41	EXON	C	T,A	112	33	36	Both
DUF1	54	EXON	G	T	83	50	34	Both
DUF1	96	EXON	C	G	14.2	88	34	Gapped
DUF1	103	EXON	G	A	134	89	33	Both
DUF1	105	EXON	G	A	190	87	33	Both
DUF1	158	EXON	G	A	67	40	31	Both
DUF1	247	EXON	C	T	86	87	35	Both
DUF1	280	EXON	T	C	99	92	36	Both
DUF1	291	EXON	G	C	160	81	35	Gapped
DUF1	293	EXON	G	C	157	80	34	Both
DUF1	299	EXON	G	A	225	75	34	Both
ERF	18	EXON	T	C	8.64	18	13	Both
ERF	118	EXON	T	G	65	153	21	Both
ERF	133	EXON	C	G	79	160	22	Both
ERF	230	EXON	C	T,A	18.1	168	22	Gapped
ERF	316	EXON	C	G,T	137	97	20	ungapped
ERF	316	EXON	C	G	134	155	26	Gapped
ERF	341	EXON	G	A	8.64	165	27	Gapped
ERF	350	EXON	T	C,G,A	92	168	26	Gapped
ERF	405	EXON	A	G,T	85	177	29	Gapped
ERF	460	EXON	A	C	225	165	31	Both
ERF	465	EXON	T	C,A	77	164	31	Gapped
ERF	550	EXON	T	A	12.3	130	28	Gapped
ERF	552	EXON	G	A,C	70	128	28	Gapped
ERF	561	EXON	T	C	114	128	28	Gapped
ERF	595	EXON	A	G	58	140	29	Gapped
ERF	610	EXON	C	T	140	144	28	Both
ERF	629	EXON	T	C	45	149	30	Gapped
ERF	657	EXON	C	G	213	162	30	Both
ERF	675	EXON	G	C,A	191	138	20	ungapped
ERF	727	3'UTR	G	C	52	136	33	Both
ERF	732	3'UTR	A	G	169	128	33	Both
EXPA	27	5'UTR	G	A	49	6	37	Gapped
EXPA	220	EXON	T	G,C	129	21	40	Gapped
EXPA	220	EXON	T	G	101	15	20	ungapped
EXPA	478	EXON	T	C	79	24	41	Both
EXPA	481	EXON	G	C	69.1	25	41	Both
EXPA	541	EXON	A	C	152	14	42	Both
EXPA	630	EXON	C	G	31	35	36	Both
EXPA	637	EXON	C	T	116	39	36	Both
EXPA	686	EXON	T	G	80	46	37	Both
EXPA	825	3'UTR	G	A	155	110	42	Both
EXPA	857	3'UTR	G	A	127	145	41	Both
EXPA	974	3'UTR	C	T	152	162	37	Both
EXPA	1012	3'UTR	G	C	23	167	26	Gapped
EXPA	1125	3'UTR	C	A	153	170	35	Both
EXPA	1162	3'UTR	T	C	109	88	20	ungapped
EXPA	1166	3'UTR	A	T	42.2	85	20	ungapped
EXPA	1274	3'UTR	G	C	37.6	24	35	Gapped
EXPB	22	5'UTR	G	A	44	27	33	Gapped
EXPB	247	EXON	G	A	8.65	13	19	Gapped
EXPB	256	EXON	C	A	36	16	20	ungapped
EXPB	347	EXON	T	C	136	24	27	Both
EXPB	359	EXON	G	A	37	36	27	Both
EXPB	368	EXON	C	T	15.1	46	28	Gapped
EXPB	377	EXON	G	A	39	55	29	Gapped
EXPB	386	EXON	T	C	114	63	29	Both
EXPB	422	EXON	C	T	74	95	29	Gapped
EXPB	432	EXON	G	A	59	94	31	Gapped
EXPB	477	EXON	T	C,G	5.46	60	20	ungapped
EXPB	503	EXON	C	T	11.3	45	31	Gapped
EXPB	610	EXON	C	T	170	124	34	Gapped
EXPB	632	EXON	T	G	55	154	20	ungapped
EXPB	749	EXON	C	T	14.2	170	20	ungapped
EXPB	749	EXON	C	T,A	14.2	177	37	Gapped
EXPB	770	EXON	T	C	190	176	36	Both
EXPB	785	EXON	C	T	25	174	36	Gapped
EXPB	842	EXON	C	T	18.1	183	36	Gapped
EXPB	868	EXON	A	G	6.2	180	35	Gapped
EXPB	875	3'UTR	G	C,A	6.2	182	35	Gapped
EXPB	877	3'UTR	G	A	34	182	35	Both
EXPB	947	3'UTR	T	G	178	181	29	Both
EXPB	949	3'UTR	T	C	63	178	29	Gapped
EXPB	949	3'UTR	T	C,A	181	179	20	ungapped
EXPB	1055	3'UTR	A	C	11.3	112	20	ungapped
EXPB	1060	3'UTR	T	G,A	222	88	27	Gapped
EXPB	1060	3'UTR	T	G	187	103	20	ungapped
EXPB	1068	3'UTR	T	G	69	73	27	Gapped
EXPB	1098	3'UTR	C	T	37	28	27	Gapped
F5H	234	EXON	C	G	21	23	20	ungapped
F5H	265	EXON	T	G	133	28	20	ungapped
F5H	297	EXON	C	T	70	24	20	ungapped
F5H	460	EXON	C	A	91	32	20	ungapped
F5H	580	EXON	G	T	57	21	20	ungapped
F5H	594	EXON	C	T	58	25	20	ungapped
F5H	656	EXON	C	G	135	42	20	ungapped
F5H	720	EXON	C	T	101	79	20	ungapped
F5H	858	EXON	T	G	184	114	20	ungapped
F5H	864	EXON	T	C	186	110	20	ungapped
F5H	888	EXON	T	C	102	115	20	ungapped
F5H	1032	EXON	C	T	60	17	20	ungapped
F5H	1041	EXON	A	G	58	21	20	ungapped
F5H	1281	EXON	C	T	90	42	20	ungapped
F5H	1419	EXON	G	A	100	41	20	ungapped
F5H	1695	3'UTR	A	T	115	31	20	ungapped
F5H	1740	3'UTR	G	A	137	64	20	ungapped
FLA1	243	EXON	T	C	178	38	42	Both
FLA1	245	EXON	A	G	154	39	42	Both
FLA1	304	EXON	A	C	15.1	62	40	Gapped
FLA1	335	EXON	G	A	222	92	39	Both
FLA1	409	EXON	C	T	222	154	34	Both
FLA1	424	EXON	C	T	222	151	34	Both
FLA1	454	EXON	G	A	183	157	34	Both
FLA1	457	EXON	T	C,A	222	161	34	Both
FLA1	473	EXON	A	G	209	157	35	Both
FLA1	565	EXON	C	G	91	151	41	Both
FLA1	703	EXON	A	G	194	142	41	Both
FLA1	715	EXON	T	C	222	140	41	Both
FLA1	787	EXON	G	A	222	101	42	Both
FLA1	853	EXON	C	T	225	139	42	Both
FLA1	1119	3'UTR	A	C	222	183	41	Both
FLA1	1208	3'UTR	T	C	225	102	37	Both
FLA1	1226	3'UTR	C	T	176	71	36	Both
GA20	252	EXON	C	T	216	112	42	Both
GA20	463	EXON	G	A	215	134	42	Both
GA20	642	EXON	G	A	39	33	35	Both
GA20	660	EXON	A	G	8.93	6	20	ungapped
GA20	858	EXON	T	C	222	132	41	Both
GA20	1080	EXON	G	C	96	125	41	Both
GA20	1350	3'UTR	C	G	129	181	39	Both
GA20	1381	3'UTR	G	C	222	187	37	Both
GA20	1414	3'UTR	G	A	118	142	20	ungapped
GA20	1471	3'UTR	C	G	187	196	39	Both
GATA1	24	EXON	G	C	83	13	38	Both
GATA1	408	EXON	G	C	46	24	41	Both
GATA1	669	EXON	C	G	54	21	42	Both
GATA1	672	EXON	C	T	68	18	41	Both
GATA1	694	EXON	A	G	208	13	41	Both
GATA1	813	EXON	C	T	210	36	41	Both
GATA1	852	EXON	C	G	30	37	40	Both
GATA1	867	EXON	C	G,A	92	35	40	Both
GATA1	953	EXON	G	A	171	22	39	Both
GLU	37	5'UTR	A	G	132	20	38	Both
GLU	95	EXON	A	C	47	36	39	Both
GLU	131	EXON	T	C	193	28	38	Both
GLU	134	EXON	T	C	222	28	37	Both
GLU	191	EXON	A	G	98	13	37	Both
GLU	209	EXON	G	A	34	10	42	Both
GLU	287	EXON	T	C	222	23	42	Both
GLU	527	EXON	C	T	222	77	38	Both
GLU	632	EXON	T	A	222	135	40	Both
GLU	638	EXON	G	A	222	139	40	Both
GLU	980	EXON	C	A	119	55	38	Both
GLU	1344	EXON	G	C	46	104	42	Both
GLU	1556	3'UTR	C	G	222	182	42	Both
GLU	1610	3'UTR	G	A	133	190	42	Both
GLU	1738	3'UTR	C	T	180	187	20	ungapped
GLU	1897	3'UTR	C	T	170	51	39	Both
GRAS1	85	5'UTR	C	T	33	125	39	Both
GRAS1	112	5'UTR	G	A	114	163	40	Both
GRAS1	136	5'UTR	T	A	3.54	175	41	Both
GRAS1	474	EXON	T	A	222	108	42	Both
GRAS1	501	EXON	G	A,C	225	127	42	Both
GRAS1	846	EXON	C	G	222	123	42	Both
GRAS1	1023	EXON	C	T	82.1	55	42	Both
GRAS1	1025	EXON	T	C	73.2	54	42	Both
GRAS1	1316	EXON	T	G	125	123	42	Both
GRAS1	1527	3'UTR	G	A	222	74	42	Both
GRAS1	1630	3'UTR	T	C	222	134	42	Both
GRAS1	1827	3'UTR	G	T	151	140	35	Both
GRAS1	1845	3'UTR	T	A	122	133	37	Both
GRAS1	1873	3'UTR	T	C	160	136	38	Both
GT	23	5'UTR	A	G	10.5	9	20	ungapped
GT	44	5'UTR	A	T	5.46	54	26	Gapped
GT	49	5'UTR	C	T	61	59	24	Both
GT	64	EXON	G	C	86	39	20	ungapped
GT	64	EXON	G	C,T	103	81	26	Gapped
GT	111	EXON	T	G	206	132	28	Both
GT	147	EXON	C	T	225	138	30	Both
GT	251	EXON	A	T	222	131	39	Both
GT	273	EXON	C	T	93.1	139	38	Both
GT	274	EXON	A	G,T	72.1	140	37	Both
GT	401	EXON	C	G	10.4	113	27	Both
GT	404	EXON	A	G	121	109	26	Both
GT	522	EXON	T	C	222	116	42	Both
GT	525	EXON	C	G	107	114	42	Both
GT	722	EXON	C	T	41	173	32	Gapped
GT	726	EXON	T	C	154	173	31	Both
GT	732	EXON	T	C	47	175	32	Gapped
GT	742	EXON	C	T	22	175	33	Gapped
GT	824	EXON	A	G	57	147	35	Both
GT	826	EXON	A	G	59	155	35	Both
GT	873	EXON	A	G	170	158	30	Both
GT	1125	EXON	C	T	222	189	40	Both
GT	1155	EXON	T	C	63	154	20	ungapped
GT	1185	EXON	A	G	157	181	29	Both
GT	1224	EXON	T	C	146	180	26	Both
GT	1252	EXON	A	G	225	180	25	Both
GT	1254	EXON	C	G	12.3	180	25	Gapped
GT	1261	EXON	G	A	119	179	25	Both
GT	1285	EXON	T	A	25	177	28	Gapped
GT	1293	EXON	A	G	24	174	28	Gapped
GT	1308	EXON	G	A	71	168	28	Both
GT	1313	EXON	G	C	132	164	29	Both
GT	1343	EXON	G	A	60	173	20	ungapped
GT	1404	EXON	T	C	4.13	76	29	Gapped
GT	1460	3'UTR	C	G	41.1	8	20	ungapped
GT_1	373	EXON	C	T,G	222	136	42	Both
GT_1	385	EXON	A	G	222	140	41	Both
GT_1	491	EXON	G	A	170	173	42	Both
GT_1	502	EXON	T	A	101	179	42	Both
GT_1	703	EXON	C	G	222	165	41	Both
GT_1	820	EXON	G	T	89	36	35	Both
GT_1	825	EXON	C	G	218	33	35	Both
GT_1	850	EXON	T	A	181	33	32	Both
GT_1	931	EXON	T	C	195	104	39	Both
GT_1	985	EXON	T	C	170	61	37	Both
GT_1	1020	EXON	A	G	117	23	34	Both
GT_1	1029	EXON	C	T	79	17	32	Both
GT_1	1247	3'UTR	G	A	119	20	38	Both
HB	265	5'UTR	G	A	24.5	5	20	ungapped
HB	332	EXON	C	T	48	19	35	Both
HB	638	EXON	G	T	3.01	18	20	ungapped
HB	688	EXON	C	T,A	60	106	37	Gapped
HB	699	EXON	C	T	215	125	37	Gapped
HB	717	EXON	T	A	90	142	39	Gapped
HB	774	EXON	C	T	51	175	40	Gapped
HB	917	EXON	T	A	225	196	36	Gapped
HB	935	EXON	C	A	18.1	195	37	Gapped
HB	1007	EXON	A	G	225	182	35	Gapped
HB	1083	EXON	C	T	74	131	32	Both
HB	1128	EXON	T	A	77	62	32	Both
HB	1168	EXON	C	T	48.1	8	20	ungapped
HB	1264	3'UTR	T	C	86	110	15	Both
HB	1327	3'UTR	A	G	3.54	59	20	ungapped
HB	1356	3'UTR	G	A	225	147	33	Both
HB	1364	3'UTR	T	C	222	153	35	Both
HB	1393	3'UTR	C	T,A	173	180	37	Gapped
HB	1526	3'UTR	C	T	47	186	39	Gapped
HB	1617	3'UTR	G	A	116	157	35	Gapped
HB	1683	3'UTR	A	G	102	127	35	Gapped
HB	1699	3'UTR	A	T	225	104	36	Both
HB	1766	3'UTR	C	T	41.1	8	20	ungapped
HB1ClassIII	44	5'UTR	C	A	109	35	38	Both
HB1ClassIII	97	5'UTR	A	G	148	109	41	Both
HB1ClassIII	104	5'UTR	A	G	91	119	41	Both
HB1ClassIII	177	5'UTR	T	G	54	81	20	ungapped
HB1ClassIII	324	5'UTR	T	A	46	21	20	ungapped
HB1ClassIII	410	5'UTR	A	G	225	166	42	Both
HB1ClassIII	912	5'UTR	T	C	169	185	42	Both
HB1ClassIII	1028	5'UTR	T	C	88	171	42	Both
HB1ClassIII	1243	EXON	A	G,T	169	97	39	Gapped
HB1ClassIII	1243	EXON	A	G	191	85	20	ungapped
HB1ClassIII	2044	EXON	C	T,A	21	39	31	Both
HB1ClassIII	3175	EXON	C	T	225	71	40	Both
HB1ClassIII	3273	EXON	T	C	22	10	12	Gapped
HB1ClassIII	3421	EXON	T	A	82	31	31	Both
HB1ClassIII	3424	EXON	T	C	89	31	31	Both
HB1ClassIII	3433	EXON	T	C	222	28	31	Both
HB1ClassIII	3535	EXON	A	G	222	80	40	Both
HB1ClassIII	3689	3'UTR	A	G	222	193	41	Gapped
HB1ClassIII	3689	3'UTR	A	G,T	172	48	20	ungapped
HB1ClassIII	3772	3'UTR	T	C,A	172	186	41	Both
HB1ClassIII	3776	3'UTR	C	T	114	173	20	ungapped
HB1ClassIII	3984	3'UTR	T	C,G	64	163	34	Both
HBIclassII	213	EXON	A	G	215	111	42	Both
HBIclassII	259	EXON	G	A	139	87	42	Both
HBIclassII	303	EXON	C	T	222	106	42	Both
HBIclassII	360	EXON	G	A	87	142	41	Both
HBIclassII	537	EXON	G	T	34.5	9	23	Gapped
HBIclassII	726	EXON	A	G	204	138	41	Both
HBIclassII	855	EXON	T	A	198	169	41	Both
HBIclassII	866	3'UTR	A	C	212	174	41	Both
HBIclassII	885	3'UTR	T	C	144	176	41	Both
HBIclassII	1033	3'UTR	A	C	222	169	40	Both
HBIclassII	1072	3'UTR	C	T	159	147	38	Both
HBIclassII	1130	3'UTR	T	C	215	78	33	Both
HBIclassII	1144	3'UTR	A	G	79	58	32	Gapped
HCT	6	5'UTR	G	C	15.1	3	24	Gapped
HCT	33	5'UTR	G	C,A	31	23	26	Gapped
HCT	118	5'UTR	C	T	46	139	30	Gapped
HCT	160	5'UTR	T	C,A	71	160	31	Gapped
HCT	170	5'UTR	A	C	116	163	30	Both
HCT	198	5'UTR	T	G	51	159	31	Both
HCT	207	5'UTR	G	A	147	158	32	Gapped
HCT	252	5'UTR	A	T	35	158	31	Both
HCT	258	5'UTR	A	C	90	163	31	Gapped
HCT	316	EXON	G	A	87	165	29	Gapped
HCT	335	EXON	A	G	105	113	20	ungapped
HCT	338	EXON	G	T	4.13	171	27	Gapped
HCT	355	EXON	C	T	108	166	27	Both
HCT	387	EXON	T	C	181	158	31	Both
HCT	421	EXON	T	C	137	144	37	Both
HCT	498	EXON	G	C	176	113	38	Both
HCT	540	EXON	G	C	161	116	38	Both
HCT	550	EXON	C	T	153	111	39	Both
HCT	619	EXON	G	A	148	133	41	Both
HCT	628	EXON	C	T	109	136	41	Both
HCT	667	EXON	C	T	163	133	42	Gapped
HCT	667	EXON	C	T,A	100	131	20	ungapped
HCT	787	EXON	C	T	209	119	40	Both
HCT	790	EXON	A	T	222	116	40	Both
HCT	931	EXON	C	T	149	51	37	Gapped
HCT	1000	EXON	G	T	98	128	37	Gapped
HCT	1011	EXON	T	A	146	126	36	Gapped
HCT	1017	EXON	T	G	225	130	37	Gapped
HCT	1020	EXON	C	T	225	131	37	Gapped
HCT	1198	EXON	C	G	225	182	42	Both
HCT	1309	EXON	T	C	166	165	42	Both
HCT	1414	EXON	C	T	172	131	42	Both
HCT	1447	EXON	A	G	225	151	42	Both
HCT	1531	EXON	C	G	147	164	42	Both
HCT	2049	3'UTR	C	T	222	161	41	Both
HCT	2234	3'UTR	C	T	222	121	34	Both
HCT	2298	3'UTR	T	C	142	20	32	Both
HDKNOX1	601	EXON	A	G	127	35	35	Both
HDKNOX1	610	EXON	C	T	222	43	36	Both
HDKNOX1	748	EXON	C	T	24	32	33	Both
HDKNOX1	928	EXON	A	G	128	50	38	Both
HDKNOX1	1035	3'UTR	C	T	225	157	41	Both
HDKNOX1	1036	3'UTR	G	A	225	157	41	Both
HDKNOX1	1050	3'UTR	T	C	225	162	41	Both
HDKNOX1	1337	3'UTR	C	G	192	136	20	ungapped
HDKNOX1	1380	3'UTR	T	C	28	66	39	Both
HDKNOX1	1396	3'UTR	C	T	136	43	37	Both
HDKNOX1	1404	3'UTR	T	C	5.46	33	37	Gapped
HYD	242	5'UTR	A	G	119	22	24	Both
HYD	263	EXON	A	G	32	24	24	Both
HYD	976	EXON	C	A	17.1	16	16	Gapped
HYD	1082	EXON	C	T	6.98	64	38	Gapped
HYD	1093	EXON	G	A	99	58	36	Both
HYD	1144	EXON	C	T	55	34	33	Both
HYD	1177	EXON	T	C	38	38	36	Gapped
HYD	1232	3'UTR	C	T	86	111	40	Both
HYD	1261	3'UTR	A	G	49	146	41	Both
HYD	1402	3'UTR	C	G	225	187	40	Both
HYD	1423	3'UTR	C	A	225	187	41	Both
HYD	1451	3'UTR	C	A	225	184	41	Both
HYD	1560	3'UTR	A	G	83	53	39	Both
HYD	1570	3'UTR	G	A	153	38	39	Both
HYD	1587	3'UTR	C	T	196	18	39	Both
IAA	157	EXON	T	A	197	65	36	Both
IAA	166	EXON	T	C	222	55	36	Both
IAA	187	EXON	C	T	103	28	33	Both
IAA	289	EXON	T	A	32.5	23	23	Gapped
IAA	481	3'UTR	G	C	222	168	38	Both
IAA	527	3'UTR	G	A	225	152	34	Both
IAA	528	3'UTR	C	T	130	153	34	Both
IAA	628	3'UTR	G	C	222	130	39	Both
IAA	659	3'UTR	G	A	163	98	39	Both
KNOX2	37	5'UTR	T	C	34	31	35	Both
KNOX2	91	5'UTR	T	C,G	213	92	33	Gapped
KNOX2	91	5'UTR	T	C	169	55	20	ungapped
KNOX2	125	5'UTR	T	A,G	116	101	32	Gapped
KNOX2	125	5'UTR	T	A	58	43	20	ungapped
KNOX2	140	5'UTR	A	G	222	100	31	Both
KNOX2	166	5'UTR	C	A	62.1	10	20	ungapped
KNOX2	773	EXON	C	T	225	65	40	Both
KNOX2	1049	EXON	T	C	225	87	38	Both
KNOX2	1430	EXON	C	T	26	28	27	Both
KNOX2	1552	3'UTR	G	T	58	153	31	Both
KNOX2	1576	3'UTR	T	G	74	161	34	Both
KNOX2	1657	3'UTR	C	G	222	177	41	Both
KNOX2	1744	3'UTR	C	T	124	197	20	ungapped
KNOX2	1987	3'UTR	T	C	188	191	35	Both
KNOX2	1999	3'UTR	C	T,A	225	191	35	Gapped
KNOX2	2008	3'UTR	G	A	131	188	35	Both
KNOX2	2014	3'UTR	T	C	222	184	35	Gapped
KNOX2	2019	3'UTR	C	T	225	181	35	Gapped
KNOX2	2128	3'UTR	A	C	76	43	39	Gapped
KOR	33	5'UTR	G	T	38	35	23	Gapped
KOR	87	5'UTR	C	A	27	100	26	Gapped
KOR	101	5'UTR	G	C	51	19	20	ungapped
KOR	135	5'UTR	G	C	222	141	29	Both
KOR	175	5'UTR	T	C	222	149	32	Both
KOR	295	5'UTR	T	C	92	56	20	ungapped
KOR	394	5'UTR	G	T	147	117	40	Both
KOR	441	5'UTR	T	C	210	79	39	Gapped
KOR	457	5'UTR	G	C	171	56	39	Both
KOR	549	EXON	C	T	222	23	41	Both
KOR	594	EXON	G	C	63	27	42	Both
KOR	753	EXON	C	T	127	42	40	Both
KOR	826	EXON	T	G	73	22	33	Both
KOR	828	EXON	T	C	69	22	33	Both
KOR	925	EXON	A	T	114	86	37	Both
KOR	1062	EXON	C	T	138	96	40	Both
KOR	1134	EXON	C	T	45	34	38	Gapped
KOR	1152	EXON	T	C	111	20	32	Both
KOR	1246	EXON	A	G	3.54	36	20	ungapped
KOR	1247	EXON	A	C	3.01	36	20	ungapped
KOR	1290	EXON	C	T,A	44	134	31	Gapped
KOR	1299	EXON	C	T	78	134	31	Gapped
KOR	1312	EXON	G	T	90	144	33	Gapped
KOR	1380	EXON	C	G	225	154	40	Both
KOR	1428	EXON	A	G	145	154	39	Both
KOR	1473	EXON	T	C,A	199	150	35	Both
KOR	1483	EXON	A	G	222	144	35	Both
KOR	1506	EXON	T	C	177	82	20	ungapped
KOR	1506	EXON	T	C,A	217	144	34	Gapped
KOR	1546	EXON	C	A	222	107	34	Both
KOR	1554	EXON	G	A	93	103	34	Both
KOR	1716	EXON	C	T	131	43	32	Both
KOR	1779	EXON	A	G	19.1	15	36	Both
KOR	1800	EXON	T	C	9.52	28	39	Both
KOR	2160	EXON	C	T	222	169	41	Both
KOR	2241	EXON	G	T,C	93	144	38	Both
KOR	2244	EXON	C	T	192	143	38	Gapped
KOR	2271	EXON	G	A	222	139	39	Both
KOR	2283	EXON	A	G	222	141	39	Both
KOR	2316	EXON	T	C	69	136	40	Gapped
KOR	2428	3'UTR	A	T	158	164	42	Both
KOR	2463	3'UTR	T	A	225	173	42	Both
KOR	2538	3'UTR	A	G	52	187	41	Both
KOR	2711	3'UTR	C	T	26	43	20	ungapped
KOR	2715	3'UTR	C	T	10.4	43	20	ungapped
KOR	2728	3'UTR	T	G	168	185	34	Gapped
KOR	2754	3'UTR	G	C	222	178	31	Both
KOR	2800	3'UTR	G	T	109	81	20	ungapped
KOR	2814	3'UTR	A	T	113	137	30	Both
KOR	2827	3'UTR	T	A	72	118	29	Gapped
KOR	2831	3'UTR	A	T	35	110	29	Gapped
KOR	2895	3'UTR	T	C	67	18	24	Both
KOR	2898	3'UTR	C	A,G	29	14	26	Gapped
KOR	2898	3'UTR	C	A	30	9	20	ungapped
LAC	114	EXON	T	C	222	121	39	Both
LAC	195	EXON	C	T	222	64	36	Both
LAC	303	EXON	G	A	154	107	36	Both
LAC	321	EXON	G	A	210	124	37	Both
LAC	386	EXON	C	T	127	79	35	Both
LAC	493	EXON	A	C	94	53	20	Both
LAC	494	EXON	A	C	94	54	20	Both
LAC	506	EXON	A	G	73	60	19	Both
LAC	714	EXON	A	G	158	33	26	Both
LAC	1006	EXON	A	C	25	3	20	ungapped
LAC	1125	EXON	C	T	222	64	30	Gapped
LAC	1125	EXON	C	T,A	175	51	20	ungapped
LAC	1143	EXON	G	C	221	50	31	Both
LAC	2071	EXON	A	G	222	47	27	Both
LAC	2391	EXON	G	A	174	78	30	Both
LAC	2453	3'UTR	T	C	86	141	25	Both
LAC	2463	3'UTR	A	G	155	148	24	Both
LAC	2499	3'UTR	C	T	222	166	22	Both
LAC	2537	3'UTR	C	A	222	181	21	Both
LAC	2632	3'UTR	A	T	132	179	22	Gapped
LAC	2655	3'UTR	C	T	17.1	175	24	Gapped
LAC	2656	3'UTR	A	G	20.1	174	24	Gapped
LAC	2716	3'UTR	G	A	222	127	28	Both
LAC	2750	3'UTR	C	T	97	74	29	Both
LAC	2758	3'UTR	A	G	222	61	29	Both
LAC2	129	EXON	T	C	58	32	32	Both
LAC2	276	EXON	A	G	222	30	30	Both
LAC2	302	EXON	T	A	9.52	8	20	ungapped
LAC2	406	EXON	T	C	139	108	40	Both
LAC2	452	EXON	C	A	222	96	40	Both
LAC2	547	EXON	C	T	16.1	20	32	Gapped
LAC2	736	EXON	A	C	190	81	40	Both
LAC2	880	EXON	T	A	192	125	42	Both
LAC2	1006	EXON	C	T	146	90	42	Both
LAC2	1060	EXON	C	T	168	97	42	Both
LAC2	1351	EXON	T	C	222	127	42	Both
LAC2	1420	EXON	T	C	222	142	41	Both
LAC2	1429	EXON	C	T	222	148	41	Both
LAC2	1513	EXON	T	A	203	127	40	Both
LAC2	1530	EXON	A	C,G	197	113	40	Both
LAC2	1647	EXON	A	G	222	120	30	Both
LAC2	1725	3'UTR	G	A	52.1	7	20	ungapped
LAC2	1820	3'UTR	A	G	71	34	19	Both
LAC2	1993	3'UTR	T	A	107	28	41	Both
LAC2	2100	3'UTR	T	G	134	142	38	Both
LAC2	2121	3'UTR	C	T	42	141	34	Gapped
LAC2	2150	3'UTR	A	G	222	131	29	Both
LAC2	2157	3'UTR	G	A	65	127	29	Both
LBD	302	EXON	C	T	79	19	42	Both
LBD	473	EXON	G	A	156	29	37	Both
LBD	485	EXON	A	G	55	29	38	Both
LBD	499	EXON	A	C	222	43	37	Both
LBD	552	EXON	T	C	132	68	38	Both
LBD	557	EXON	C	T	112	69	38	Both
LBD	576	EXON	G	T	157	72	39	Both
LBD	814	3'UTR	A	G	77	167	41	Both
LBD	930	3'UTR	T	A	138	143	38	Gapped
LEAFY	9	EXON	A	G	68.1	8	40	Both
LEAFY	50	EXON	T	A	204	53	41	Both
LEAFY	90	EXON	G	A	41	116	41	Gapped
LEAFY	167	EXON	T	A	26	107	37	Gapped
LEAFY	191	EXON	G	A	225	76	35	Both
LEAFY	205	EXON	G	A	172	59	31	Gapped
LEAFY	208	EXON	G	C	72	56	30	Gapped
LEAFY	228	EXON	G	A	61	39	29	Gapped
LEAFY	250	EXON	C	T	99.8	32	31	Both
LEAFY	267	EXON	C	T	91.5	26	32	Both
LEAFY	349	EXON	G	T	46	36	33	Gapped
LEAFY	352	EXON	A	G	49	39	33	Gapped
LEAFY	412	EXON	T	A,G	193	79	38	Gapped
LEAFY	486	EXON	G	T	91	135	40	Gapped
LEAFY	495	EXON	C	G	53	148	40	Gapped
LEAFY	498	EXON	G	C,A	159	151	40	Both
LEAFY	509	EXON	A	C	225	164	40	Gapped
LEAFY	564	EXON	C	A	159	157	41	Both
LEAFY	575	EXON	C	T	74	142	41	Gapped
LEAFY	591	EXON	C	T	225	137	41	Both
LEAFY	711	EXON	G	T	24	41	30	Gapped
LEAFY	715	EXON	G	A	14.2	43	32	Gapped
LEAFY	725	EXON	C	T	132	54	32	Gapped
LEAFY	765	EXON	T	C	225	90	36	Gapped
LEAFY	846	EXON	C	T	115	74	20	ungapped
LEAFY	846	EXON	C	T,A	225	74	37	Gapped
LEAFY	847	EXON	G	A	225	75	37	Both
LEAFY	852	EXON	A	C	222	72	37	Both
LEAFY	860	EXON	G	A	11.3	70	36	Gapped
LEAFY	899	EXON	G	A	82	51	35	Gapped
LEAFY	903	EXON	G	C	65	49	34	Gapped
LEAFY	921	EXON	C	T	156	47	34	Both
LEAFY	968	EXON	C	T	57	29	34	Gapped
LEAFY	1068	EXON	A	G	28	10	30	Gapped
LIM1	19	5'UTR	G	A	48	17	19	Gapped
LIM1	53	5'UTR	A	T	80	59	18	Both
LIM1	81	5'UTR	A	G	121	95	18	Both
LIM1	84	5'UTR	G	A	81	100	17	Both
LIM1	121	5'UTR	A	G	96	144	19	Both
LIM1	146	5'UTR	T	C	147	165	21	Both
LIM1	151	5'UTR	T	A	77	168	22	Both
LIM1	175	5'UTR	G	T	100	183	26	Both
LIM1	204	5'UTR	G	A	31.1	191	29	Gapped
LIM1	208	5'UTR	G	A	11.8	192	31	Gapped
LIM1	855	EXON	C	T	222	114	40	Both
LIM1	861	EXON	G	A	222	121	40	Both
LIM1	1159	3'UTR	C	G	137	176	42	Both
MAN	82	5'UTR	G	T	147	98	41	Both
MAN	671	EXON	C	T	225	113	38	Both
MAN	755	EXON	T	C	131	58	29	Both
MAN	809	EXON	C	T	16.1	22	21	Gapped
MAN	815	EXON	C	T	30	22	21	Gapped
MAN	1025	EXON	A	G	120	106	40	Both
MAN	1193	EXON	C	T	222	110	39	Both
MAN	1253	EXON	A	G	126	147	41	Both
MAN	1328	EXON	C	T,A	225	153	41	Both
MAN	1331	EXON	G	T	126	155	41	Both
MAN	1613	3'UTR	C	T	152	176	40	Both
MAN	1649	3'UTR	T	C	222	149	40	Both
MAN	1729	3'UTR	C	T	225	86	36	Both
MAN	1776	3'UTR	A	C	57	47	36	Gapped
MAN	1876	3'UTR	A	G	94	92	37	Both
MAN	1920	3'UTR	A	T	223	59	34	Both
MAN	1940	3'UTR	C	T	21.1	37	32	Both
MAN	1954	3'UTR	C	T	61	25	30	Gapped
MAN	1992	3'UTR	G	C	41.1	6	31	Gapped
MAX	107	EXON	C	G	106	6	41	Both
MAX	165	EXON	C	T	21	5	41	Both
MAX	487	EXON	T	C	51.3	7	41	Both
MAX	489	EXON	A	G	43.3	8	41	Both
MAX	500	EXON	G	C	84	12	40	Both
MAX	577	EXON	G	A	163	53	42	Both
MAX	845	EXON	C	G	222	121	38	Both
MAX	866	EXON	G	C	222	125	36	Both
MAX	872	EXON	C	G	144	128	36	Both
MAX	898	EXON	A	T,C	172	57	20	ungapped
MAX	898	EXON	A	T,G	222	129	35	Gapped
MAX	949	EXON	G	A	115	139	37	Both
MAX	956	EXON	T	C	194	140	38	Both
MAX	1107	EXON	A	C	79	166	39	Both
MAX	1148	EXON	T	C	200	167	36	Both
MAX	1163	EXON	A	G	184	169	36	Both
MAX	1190	EXON	C	T	222	169	37	Both
MAX	1223	EXON	G	T	114	165	37	Both
MAX	1291	EXON	T	C	96	124	35	Both
MAX	1292	EXON	G	A	95	125	35	Both
MAX	1355	EXON	A	G	222	93	29	Both
MAX	1377	EXON	A	G	22	87	30	Gapped
MAX	1496	EXON	A	C	98	124	37	Both
MAX	1572	EXON	G	T	210	160	35	Both
MAX	1610	EXON	T	A	114	146	29	Both
MAX	1634	EXON	A	C	155	146	25	Both
MAX	1652	EXON	T	C	140	149	23	Gapped
MAX	1657	EXON	A	G	30	149	22	Gapped
MAX	1673	EXON	T	A	222	148	21	Both
MAX	1682	EXON	C	T	149	156	20	Both
MAX	1715	EXON	A	G	83	157	20	Both
MAX	1724	EXON	G	A,C	15.1	25	20	ungapped
MAX	1775	EXON	A	G	112	155	19	Both
MAX	1826	EXON	C	T	153	158	20	Both
MAX	1837	EXON	A	G	213	161	20	Both
MAX	1844	EXON	C	T	13.2	16	20	ungapped
MAX	1877	EXON	T	C	193	153	21	Gapped
MAX	1886	EXON	C	G	189	151	20	Gapped
MAX	1898	EXON	G	A	222	146	19	Both
MAX	1904	EXON	G	T	180	140	18	Both
MAX	1967	EXON	C	T	58	93	34	Both
MAX	2039	EXON	A	G	32	31	20	ungapped
MAX	2051	EXON	T	C	102	133	22	Both
MAX	2093	EXON	T	C	170	160	31	Both
MAX	2108	EXON	T	C	222	168	33	Both
MAX	2171	3'UTR	C	T	222	180	38	Both
MAX	2267	3'UTR	C	T	222	187	29	Both
MAX	2269	3'UTR	C	T	222	187	29	Both
MAX	2306	3'UTR	C	T	29	185	21	Both
MAX	2341	3'UTR	T	C	78	183	15	Gapped
MAX	2376	3'UTR	T	G	11.3	179	27	Gapped
MAX	2377	3'UTR	A	C	11.3	179	27	Gapped
MAX	2383	3'UTR	G	A	26	180	22	Gapped
MAX	2489	3'UTR	G	A	222	176	37	Both
MAX	2561	3'UTR	G	A	175	147	34	Both
MAX	2629	3'UTR	A	G	164	35	25	Gapped
MIBP1	136	EXON	T	C	34.3	5	21	Gapped
MIBP1	166	EXON	A	G	42.1	7	21	Gapped
MIBP1	440	EXON	G	C	21.5	4	29	Gapped
MIBP1	482	EXON	T	C	8.61	3	24	Gapped
MIBP1	523	EXON	T	G	71	19	25	Both
MIBP1	533	EXON	A	G	4.77	27	23	Gapped
MIBP1	581	EXON	G	A	18.1	42	22	Gapped
MIBP1	590	EXON	G	A,C	24	41	14	Gapped
MIBP1	685	EXON	G	C	31	22	25	Gapped
MIBP1	894	EXON	C	A	120	29	24	Both
MIBP1	944	EXON	G	C	193	78	25	Both
MIBP1	960	EXON	G	C	118	82	24	Both
MIBP1	963	EXON	A	G	154	80	25	Both
MIBP1	1034	EXON	T	C	152	85	28	Both
MIBP1	1039	EXON	A	G	222	93	27	Both
MIBP1	1079	EXON	A	G	144	100	28	Both
MIBP1	1099	EXON	A	G	130	100	32	Both
MIBP1	1137	EXON	C	T	222	85	33	Both
MIBP1	1140	EXON	G	A	193	86	32	Both
MIBP1	1174	EXON	A	T	82	101	32	Gapped
MIBP1	1194	EXON	A	G,T	222	97	30	Both
MIBP1	1214	EXON	G	C	174	88	29	Both
MIBP1	1264	EXON	A	G	153	76	23	Both
MIBP1	1279	EXON	T	C	140	72	21	Both
MIBP1	1283	EXON	A	G	131	66	21	Both
MIBP1	1296	EXON	C	G	120	56	20	Both
MIBP1	1329	EXON	A	G	31	46	11	Gapped
MIBP1	1352	EXON	C	A	107	49	20	Both
MIBP1	1369	EXON	A	G	222	72	21	Both
MIBP1	1380	EXON	T	C	166	87	22	Both
MIBP1	1410	EXON	A	G	222	121	25	Both
MIBP1	1439	3'UTR	A	G	184	134	28	Both
MIBP1	1456	3'UTR	C	T	177	144	30	Both
MIBP1	1465	3'UTR	G	A	117	50	20	ungapped
MIBP1	1550	3'UTR	G	C,T	222	172	39	Both
MIBP1	1575	3'UTR	A	G	125	172	39	Both
MIBP1	1577	3'UTR	C	T	208	171	39	Both
MIBP1	1644	3'UTR	A	G	222	162	39	Both
MIBP1	1659	3'UTR	C	T,G	187	158	39	Both
MIBP1	1735	3'UTR	T	A	217	117	36	Both
MIBP1	1750	3'UTR	A	G	152	97	35	Both
MIBP1	1775	3'UTR	A	G	106	56	34	Both
MIBP1	1785	3'UTR	C	G	25	43	34	Gapped
MIBP1	1786	3'UTR	A	G	27	42	33	Gapped
MTS	21	5'UTR	G	C	25	16	11	Gapped
MTS	29	5'UTR	A	G	14.2	24	11	Gapped
MTS	46	5'UTR	C	T	64	42	12	Gapped
MTS	61	5'UTR	A	G	30	64	11	Gapped
MTS	87	5'UTR	C	T	114	99	13	Gapped
MTS	276	EXON	T	A	222	91	29	Both
MTS	301	EXON	G	A	222	94	33	Both
MTS	379	EXON	A	T	120	35	32	Both
MTS	390	EXON	C	A	116	28	30	Both
MTS	406	EXON	G	A	93	18	27	Gapped
MTS	418	EXON	A	C	46	15	26	Gapped
MTS	494	EXON	C	A,G	23.7	24	20	ungapped
MTS	494	EXON	C	A	117	85	19	Gapped
MTS	512	EXON	C	T	112	113	21	Gapped
MTS	521	EXON	T	G	16.1	118	25	Gapped
MTS	525	EXON	A	G	25.1	113	31	Gapped
MTS	526	EXON	C	T	14.2	120	24	Gapped
MTS	586	EXON	T	C	222	138	32	Both
MTS	644	EXON	T	A	214	91	33	Both
MTS	666	EXON	C	A	222	60	32	Both
MTS	779	EXON	A	T	36	113	27	Both
MTS	813	EXON	G	C	222	132	28	Both
MTS	863	EXON	T	A	70	145	24	Both
MTS	872	EXON	T	C	222	142	27	Both
MTS	875	EXON	T	C	179	142	27	Both
MTS	938	EXON	A	T	111	131	21	Both
MTS	947	EXON	G	A	134	130	22	Both
MTS	956	EXON	T	G	167	109	30	Both
MTS	1034	EXON	G	A	116	58	30	Both
MTS	1280	EXON	C	A	97	27	33	Both
MTS	1307	EXON	T	G	104	27	30	Both
MTS	1607	EXON	A	T,C	150	85	36	Both
MTS	1619	EXON	T	C	225	71	36	Both
MTS	1667	EXON	C	T	20	14	20	ungapped
MTS	1976	EXON	A	G	225	168	42	Both
MTS	2010	3'UTR	T	C	88	182	42	Both
MTS	2159	3'UTR	T	C	39	190	30	Both
MTS	2168	3'UTR	C	T	225	187	29	Gapped
MTS	2175	3'UTR	C	T	154	183	27	Both
MTS	2194	3'UTR	G	A	89	173	24	Gapped
MTS	2223	3'UTR	T	C	111	146	24	Gapped
MTS	2235	3'UTR	G	A	222	128	24	Both
MTS	2274	3'UTR	T	C	20	65	26	Gapped
MTS	2280	3'UTR	C	T	10.4	53	27	Gapped
MUR3	44	5'UTR	C	T	9.52	14	25	Gapped
MUR3	63	5'UTR	G	C	130	19	32	Both
MUR3	156	5'UTR	A	G	133	15	30	Gapped
MUR3	163	5'UTR	A	G,C	50	14	32	Gapped
MUR3	169	5'UTR	G	C	39	17	29	Gapped
MUR3	178	5'UTR	G	A	88	20	39	Both
MUR3	183	5'UTR	A	C	146	18	37	Both
MUR3	340	5'UTR	A	G	164	91	40	Gapped
MUR3	366	5'UTR	G	C	127	88	41	Both
MUR3	691	EXON	T	C	222	123	42	Both
MUR3	853	EXON	C	G	222	122	41	Both
MUR3	891	EXON	G	A	150	151	42	Both
MUR3	985	EXON	T	C,A	103	186	42	Both
MUR3	1135	EXON	C	T	222	188	38	Both
MUR3	1138	EXON	G	A	179	171	20	ungapped
MUR3	1138	EXON	G	A,C	222	188	38	Gapped
MUR3	1150	EXON	T	C	183	187	39	Both
MUR3	1318	EXON	T	C	201	176	41	Both
MUR3	1328	EXON	G	A	222	177	41	Both
MUR3	1393	EXON	G	A	222	177	42	Both
MUR3	1498	EXON	A	C	107	186	42	Both
MUR3	1621	EXON	T	C	159	141	42	Both
MUR3	1876	EXON	C	T	222	191	42	Both
MUR3	1933	EXON	T	C	104	191	42	Both
MUR3	2203	EXON	C	T	53	159	41	Both
MUR3	2277	EXON	G	C	139	86	40	Both
MUR3	2281	EXON	G	T	174	80	40	Both
MUR3	2326	EXON	T	C,G	222	21	40	Both
MYB1	129	5'UTR	G	A	93	65	20	ungapped
MYB1	164	5'UTR	A	G	113	175	33	Both
MYB1	205	5'UTR	T	C	222	183	38	Both
MYB1	265	5'UTR	A	C	222	190	40	Gapped
MYB1	368	5'UTR	T	C	143	186	41	Both
MYB1	414	5'UTR	C	A	73	169	20	ungapped
MYB1	465	EXON	G	A	129	141	42	Both
MYB1	692	EXON	A	G	21.2	8	20	ungapped
MYB1	999	EXON	C	T	149	154	42	Both
MYB1	1025	EXON	C	T	80	157	42	Both
MYB1	1045	EXON	A	G	225	166	42	Both
MYB1	1325	3'UTR	A	G	94	187	40	Both
MYB1	1406	3'UTR	A	G	225	188	38	Gapped
MYB1	1471	3'UTR	G	A	213	185	39	Both
MYB1	1485	3'UTR	A	T	63	178	20	ungapped
MYB1	1557	3'UTR	C	A	71	100	40	Gapped
MYB1	1564	3'UTR	C	A	225	89	40	Both
MYB1	1609	3'UTR	A	G	71	21	40	Gapped
MYB2	43	5'UTR	C	G	3.54	25	23	Gapped
MYB2	268	EXON	T	A	222	26	33	Both
MYB2	419	EXON	C	T	222	98	41	Both
MYB2	433	EXON	G	C	116	106	41	Both
MYB2	525	EXON	C	T,A	79	149	41	Both
MYB2	562	EXON	A	G	159	155	41	Both
MYB2	601	EXON	T	C	222	149	41	Both
MYB2	605	EXON	T	C	49	152	41	Both
MYB2	722	EXON	G	A	80	125	40	Gapped
NAM1	112	5'UTR	T	C	19.1	15	40	Both
NAM1	126	5'UTR	C	T	62	20	39	Both
NAM1	140	5'UTR	A	C	121	32	40	Both
NAM1	272	5'UTR	T	C	100	29	19	Gapped
NAM1	288	5'UTR	T	C	37.5	6	20	ungapped
NAM1	378	EXON	G	A	142	14	32	Both
NAM1	574	EXON	C	T	222	90	29	Both
NAM1	592	EXON	A	G	166	105	28	Both
NAM1	625	EXON	G	A	119	114	26	Both
NAM1	634	EXON	A	T	25	14	20	ungapped
NAM1	685	EXON	C	T	222	93	27	Both
NAM1	697	EXON	C	T	222	84	26	Both
NAM1	724	EXON	G	A	83	53	26	Both
NAM1	736	EXON	C	T	57	40	24	Gapped
NAM1	866	EXON	G	T	225	124	41	Both
NAM1	949	EXON	C	T	225	172	38	Both
NAM1	998	EXON	A	G	4.99	136	20	ungapped
NAM1	999	EXON	C	T	29.5	134	20	ungapped
NAM1	1018	EXON	C	T	106	116	33	Both
NAM1	1096	EXON	T	C	135	40	35	Both
NAM1	1100	EXON	A	G	107	41	35	Both
NAM1	1267	EXON	C	G	182	127	36	Both
NAM1	1282	EXON	G	A	71	130	36	Gapped
NAM1	1293	EXON	A	T	93	132	36	Gapped
NAM1	1327	EXON	A	G	38	105	34	Gapped
NAM1	1385	EXON	A	T	38.1	12	20	ungapped
NAM1	1447	EXON	T	C	37	91	23	Gapped
NAM1	1466	EXON	T	G	103	123	24	Both
NAM1	1473	EXON	T	C	114	128	24	Both
NAM1	1482	EXON	C	T	67	135	25	Both
NAM1	1493	EXON	G	T	7.8	38	20	ungapped
NAM1	1501	EXON	A	G	140	146	28	Both
NAM1	1542	EXON	A	G	168	170	35	Both
NAM1	1555	EXON	G	A	143	166	36	Both
NAM1	1645	EXON	G	A	176	166	41	Both
NAM1	1675	EXON	C	T	225	179	41	Both
NAM1	1725	EXON	C	G	222	184	41	Both
NAM1	1777	EXON	C	T,A	225	185	41	Both
NAM1	1789	EXON	C	T	222	184	41	Both
NAM1	1895	EXON	A	T	222	140	39	Both
NAM1	1994	EXON	A	T	38	48	25	Gapped
NAM1	2008	EXON	T	C	222	57	31	Both
NAM1	2026	EXON	T	C	106	77	31	Both
NAM1	2044	EXON	T	C	222	101	33	Both
NAM1	2113	EXON	A	G	222	145	40	Both
NAM1	2124	EXON	T	C	222	150	40	Gapped
NAM1	2124	EXON	T	C,A	188	133	20	ungapped
NAM1	2218	EXON	A	T	138	159	42	Both
NAM1	2335	3'UTR	G	A	225	194	41	Both
NAM1	2414	3'UTR	G	T	225	194	41	Both
NAM1	2451	3'UTR	A	G	222	194	41	Both
NAM1	2592	3'UTR	T	A	4.77	185	20	ungapped
NAM1	2656	3'UTR	T	G	99	181	40	Both
NAM1	2660	3'UTR	C	G	175	181	40	Both
NAM1	2698	3'UTR	T	G	134	183	40	Both
NAM1	2776	3'UTR	C	G	134	186	35	Both
NAM1	2829	3'UTR	A	G	106	180	27	Gapped
NAM1	2876	3'UTR	A	G	115	154	27	Gapped
NAM1	2922	3'UTR	G	T	85	76	27	Both
NAM1	2932	3'UTR	C	T	225	61	28	Both
NAM1	2955	3'UTR	C	T	67	29	29	Gapped
NAM1	2966	3'UTR	T	G	100	19	28	Both
PAAPA	20	5'UTR	T	C	9.53	9	11	Gapped
PAAPA	63	5'UTR	T	A	35	25	14	Gapped
PAAPA	195	EXON	G	A	108	29	23	Both
PAAPA	207	EXON	G	T	55.2	31	22	Gapped
PAAPA	211	EXON	T	C	60	33	22	Gapped
PAAPA	233	EXON	A	G	120	40	25	Both
PAAPA	263	EXON	A	G	222	45	28	Both
PAAPA	282	EXON	G	C	201	57	25	Both
PAAPA	288	EXON	A	G	222	52	25	Both
PAAPA	308	EXON	G	T	144	58	27	Both
PAAPA	313	EXON	A	C	151	58	27	Both
PAAPA	327	EXON	A	G	152	59	28	Both
PAAPA	521	EXON	T	C	58.1	6	41	Both
PAAPA	572	EXON	T	C	95	24	41	Both
PAAPA	696	3'UTR	G	T	222	134	41	Both
PAAPA	730	3'UTR	A	C	112	166	41	Both
PAAPA	788	3'UTR	T	G	222	186	40	Both
PAAPA	833	3'UTR	T	C,A	94	174	39	Both
PAAPA	860	3'UTR	A	C	213	154	39	Both
PAAPA	877	3'UTR	C	T	222	137	39	Both
PAAPA	997	3'UTR	G	C	222	103	40	Both
PAE	19	5'UTR	T	A	17.1	14	36	Both
PAE	38	5'UTR	A	G	29	22	20	ungapped
PAE	46	5'UTR	G	A	162	42	34	Both
PAE	66	5'UTR	C	T	112	66	32	Gapped
PAE	67	5'UTR	A	G	16.1	68	32	Gapped
PAE	113	5'UTR	T	A	225	131	32	Gapped
PAE	120	5'UTR	C	T,A	98	141	32	Gapped
PAE	142	5'UTR	A	T	56	152	37	Gapped
PAE	183	5'UTR	G	A	27	179	36	Both
PAE	235	5'UTR	G	A	188	184	38	Both
PAE	305	5'UTR	G	T	24	179	38	Gapped
PAE	338	5'UTR	C	T	157	151	36	Gapped
PAE	343	5'UTR	T	C	191	148	37	Both
PAE	346	5'UTR	C	G	123	145	36	Both
PAE	349	5'UTR	C	T	225	139	36	Both
PAE	557	EXON	A	G	90	167	34	Both
PAE	562	EXON	C	T,A	169	160	35	Gapped
PAE	562	EXON	C	T	114	86	20	ungapped
PAE	567	EXON	G	T	81	158	35	Both
PAE	625	EXON	G	C	123	90	40	Both
PAE	676	EXON	A	C	117	34	39	Both
PAE	855	EXON	A	T	66	29	29	Gapped
PAE	890	EXON	C	T	179	44	29	Both
PAE	1190	EXON	C	T	49	26	26	Both
PAE	1484	EXON	G	T	35	13	14	Both
PAE	1829	3'UTR	A	G	79	78	30	Gapped
PAE	1857	3'UTR	A	G	143	106	32	Both
PAE	1873	3'UTR	G	A	50	126	33	Both
PAE	1948	3'UTR	T	G	73	173	38	Both
PAE	2032	3'UTR	G	A	145	145	40	Both
PAE	2073	3'UTR	T	C	115	82	39	Both
PAE	2110	3'UTR	A	G	39	31	38	Both
PAL	45	5'UTR	A	T	73	50	30	Gapped
PAL	81	5'UTR	C	T,G	51	38	20	ungapped
PAL	81	5'UTR	C	T	83	93	33	Gapped
PAL	84	5'UTR	C	G	97	96	33	Both
PAL	87	5'UTR	C	G	116	101	32	Both
PAL	212	EXON	C	T	38	26	40	Both
PAL	506	EXON	T	C	139	64	39	Gapped
PAL	506	EXON	T	C,A	89	62	20	ungapped
PAL	587	EXON	T	C	17.1	6	20	ungapped
PAL	620	EXON	T	C	178	28	40	Both
PAL	682	EXON	T	C	106	71	41	Both
PAL	779	EXON	C	T	182	74	41	Both
PAL	890	EXON	T	C	222	38	33	Both
PAL	926	EXON	G	A	82	53	28	Both
PAL	929	EXON	C	A	162	54	28	Both
PAL	935	EXON	C	T,G	86	58	28	Gapped
PAL	935	EXON	C	T	57	23	20	ungapped
PAL	965	EXON	C	T	106	79	27	Both
PAL	971	EXON	T	C,A	222	84	26	Gapped
PAL	971	EXON	T	C	150	22	20	ungapped
PAL	977	EXON	G	A	127	95	25	Both
PAL	983	EXON	C	T	131	99	25	Both
PAL	1016	EXON	C	G	178	124	25	Gapped
PAL	1019	EXON	T	C	179	125	26	Gapped
PAL	1028	EXON	C	T	197	130	27	Both
PAL	1031	EXON	G	A	103	131	27	Gapped
PAL	1040	EXON	T	C	203	134	29	Both
PAL	1097	EXON	C	T	100	93	20	ungapped
PAL	1097	EXON	C	T,A	165	143	38	Gapped
PAL	1127	EXON	C	G	3.54	117	20	ungapped
PAL	1271	EXON	C	A	222	145	42	Both
PAL	1331	EXON	G	A	130	138	42	Both
PAL	1580	EXON	G	T,C	163	129	40	Gapped
PAL	1607	EXON	C	T	165	137	40	Gapped
PAL	1637	EXON	C	T	225	141	40	Gapped
PAL	1640	EXON	G	A	166	142	40	Gapped
PAL	1682	EXON	A	G	225	147	40	Both
PAL	1685	EXON	A	G	222	144	40	Both
PAL	1694	EXON	C	T	114	127	20	ungapped
PAL	1694	EXON	C	T,A	176	147	40	Gapped
PAL	1793	EXON	C	T	225	158	42	Both
PAL	1835	EXON	C	T	176	149	42	Both
PAL	2024	EXON	A	G	222	140	42	Both
PAL	2030	EXON	T	C	132	143	42	Both
PAL	2048	EXON	C	T	169	146	41	Both
PAL	2106	EXON	G	A	175	147	41	Both
PAL	2125	EXON	A	G	222	139	42	Both
PAL	2204	EXON	C	G	217	142	42	Both
PAL	2294	EXON	G	C,A,T	166	158	41	Gapped
PAL	2312	EXON	T	A	173	168	41	Gapped
PAL	2327	EXON	T	C	84	132	20	ungapped
PAL	2327	EXON	T	C,A	78	173	41	Gapped
PAL	2362	3'UTR	C	T	127	101	20	ungapped
PAL	2499	3'UTR	G	T	185	182	38	Both
PAL	2505	3'UTR	G	A	176	183	38	Both
PAL	2607	3'UTR	A	G	222	137	40	Both
PAL	2687	3'UTR	C	G	222	126	38	Both
PAL	2693	3'UTR	A	G	222	128	38	Both
PAL	2704	3'UTR	C	T	172	130	38	Both
PAL	2762	3'UTR	A	T	70	139	37	Gapped
PAL	2810	3'UTR	T	G	132	127	32	Both
PAL	2834	3'UTR	G	A	44	126	28	Gapped
PAL	2840	3'UTR	A	G	153	125	28	Both
PAL	2864	3'UTR	C	T	167	131	26	Both
PAL	2870	3'UTR	T	A	86	130	25	Both
PAL	2898	3'UTR	A	G	222	124	26	Both
PAL	2941	3'UTR	A	T	131	122	27	Both
PAL	2966	3'UTR	G	A	222	87	28	Both
PAL	2980	3'UTR	T	C	104	70	28	Both
PAL	3029	3'UTR	G	A	69	15	24	Both
PAL	3037	3'UTR	T	C	17.6	7	23	Gapped
PG	23	5'UTR	G	T	34	14	18	Gapped
PG	25	5'UTR	G	A	41	15	18	Gapped
PG	54	5'UTR	A	C	58	35	16	Gapped
PG	68	5'UTR	T	C,A	72	45	16	Gapped
PG	95	5'UTR	A	G,C	67	63	16	Gapped
PG	142	5'UTR	T	C	49	92	23	Both
PG	260	EXON	C	G	145	34	34	Both
PG	614	EXON	A	C	183	9	40	Both
PG	740	EXON	G	A	192	22	28	Both
PG	872	EXON	A	T	222	56	34	Both
PG	917	EXON	G	A	63	118	36	Gapped
PG	926	EXON	A	G	190	128	37	Gapped
PG	929	EXON	A	T	73	131	37	Gapped
PG	950	EXON	C	T	222	138	37	Both
PG	1028	EXON	A	G	102	93	38	Both
PG	1076	EXON	C	T	85	31	37	Both
PG	1355	EXON	A	G	116	144	41	Both
PG	1364	EXON	C	T	225	151	41	Both
PG	1493	EXON	A	G	222	168	42	Both
PG	1538	EXON	A	G	136	167	42	Both
PG	1559	EXON	G	A	103	165	42	Both
PG	1568	EXON	T	G	145	168	42	Both
PG	1769	EXON	T	C	71	172	39	Gapped
PG	1812	3'UTR	G	C	225	171	32	Gapped
PG	1821	3'UTR	A	G	222	172	31	Both
PG	1842	3'UTR	C	T	41	179	34	Both
PG	1843	3'UTR	C	T	41	178	34	Gapped
PG	1866	3'UTR	A	G	95	178	28	Gapped
PG	1868	3'UTR	T	C	162	178	28	Gapped
PG	1938	3'UTR	G	T	114	178	30	Both
PG	1964	3'UTR	A	G	222	183	29	Both
PG	1997	3'UTR	T	C	222	188	29	Gapped
PG	1997	3'UTR	T	C,A	90	86	20	ungapped
PG	2001	3'UTR	A	T	116	189	30	Both
PG	2038	3'UTR	A	G	224	191	34	Gapped
PG	2075	3'UTR	G	T	174	190	36	Both
PG	2098	3'UTR	G	T	136	182	37	Both
PG	2154	3'UTR	T	C	222	164	32	Both
PG	2170	3'UTR	C	A	164	154	30	Both
PG	2206	3'UTR	C	A	8.64	16	20	ungapped
PG	2224	3'UTR	T	G	158	82	21	Gapped
PG	2234	3'UTR	C	T	55	67	21	Gapped
PG	2259	3'UTR	C	T	107	31	19	Gapped
PG	2273	3'UTR	T	C	58	18	19	Gapped
PIP1	191	EXON	A	T	222	33	41	Both
PIP1	199	EXON	C	T	133	34	41	Both
PIP1	295	EXON	G	A	79	54	39	Both
PIP1	298	EXON	G	T	168	54	39	Both
PIP1	346	EXON	G	A	225	43	34	Both
PIP1	355	EXON	C	T	114	37	34	Both
PIP1	388	EXON	C	T	33	13	29	Gapped
PIP1	391	EXON	C	T	30	14	29	Gapped
PIP1	409	EXON	C	T	74	15	32	Gapped
PIP1	454	EXON	C	G	222	37	37	Both
PIP1	529	EXON	G	A	225	76	41	Both
PIP1	556	EXON	T	C	225	74	40	Both
PIP1	718	EXON	T	C	29	9	27	Gapped
PIP1	763	EXON	A	G	147	18	31	Both
PIP1	847	EXON	C	T	12.3	22	37	Both
PIP1	1007	3'UTR	G	T,C	114	167	38	Both
PIP1	1023	3'UTR	T	G	91	173	35	Gapped
PIP1	1068	3'UTR	G	T	58	166	27	Gapped
PIP1	1072	3'UTR	T	C	124	163	25	Both
PIP1	1076	3'UTR	A	G	155	162	25	Both
PIP1	1114	3'UTR	G	C	72	51	20	ungapped
PIP1	1118	3'UTR	C	T	161	55	20	ungapped
PIP1	1126	3'UTR	C	T	149	159	25	Both
PIP1	1233	3'UTR	G	T	186	51	34	Both
PL	46	EXON	G	A	29.1	7	21	Gapped
PL	65	EXON	C	T	62.1	7	20	Gapped
PL	76	EXON	C	T	43	8	19	Gapped
PL	78	EXON	C	A	46	8	19	Gapped
PL	181	EXON	T	C	11.3	4	42	Both
PL	229	EXON	A	G	6.98	5	39	Both
PL	378	EXON	G	C	182	73	39	Both
PL	451	EXON	C	A	206	116	34	Both
PL	480	EXON	A	G	145	125	36	Both
PL	704	EXON	A	C	56	74	28	Gapped
PL	705	EXON	A	C	59	74	30	Gapped
PL	720	EXON	C	T	222	80	27	Both
PL	747	EXON	G	C	175	68	23	Both
PL	770	EXON	A	G	158	62	18	Both
PL	775	EXON	G	A	146	65	16	Both
PL	792	EXON	A	G	90	61	17	Gapped
PL	799	EXON	A	G	138	61	18	Gapped
PL	805	EXON	T	A	28.2	61	22	Gapped
PL	806	EXON	C	A	28.2	61	22	Gapped
PL	843	EXON	G	C	154	55	28	Both
PL	882	EXON	G	C	147	33	31	Both
PL	963	EXON	T	C	63	10	35	Both
POX1	145	EXON	G	A	225	116	40	Both
POX1	152	EXON	T	C	58	115	40	Both
POX1	180	EXON	G	A	150	96	38	Both
POX1	231	EXON	C	T,G	196	47	30	Gapped
POX1	231	EXON	C	T	88	17	20	ungapped
POX1	255	EXON	T	C	56	37	28	Both
POX1	293	EXON	T	C,A	222	59	34	Gapped
POX1	293	EXON	T	C	164	48	20	ungapped
POX1	349	EXON	A	G	222	75	37	Both
POX1	465	EXON	G	A	35	36	35	Both
POX1	720	EXON	A	G	222	137	39	Both
POX1	741	EXON	A	T	46	150	39	Both
POX1	766	EXON	C	T	132	156	40	Both
POX1	774	EXON	G	A	222	157	40	Both
POX1	805	EXON	A	G	111	153	40	Both
POX1	813	EXON	G	A	139	152	41	Both
POX1	1039	3'UTR	G	T	222	194	39	Both
POX1	1183	3'UTR	C	T	225	163	35	Both
POX1	1201	3'UTR	G	A	150	154	31	Both
POX1	1218	3'UTR	C	T	163	147	28	Both
POX1	1246	3'UTR	T	C	61	130	25	Gapped
POX1	1259	3'UTR	G	A	161	111	25	Gapped
POX1	1272	3'UTR	A	G,T	11.3	92	26	Gapped
POX1	1275	3'UTR	A	G	35.1	88	26	Both
PTM5	99	EXON	T	A	126	10	39	Both
RAB	121	5'UTR	T	G	222	46	34	Both
RAB	158	5'UTR	A	G	165	38	32	Both
RAB	380	EXON	T	C	116	47	30	Both
RAB	458	EXON	T	C	19.1	30	20	ungapped
RAB	761	EXON	G	A	202	53	39	Both
RAB	802	3'UTR	A	T	174	120	41	Both
RAB	838	3'UTR	G	T	176	160	41	Both
RAB	898	3'UTR	A	T	134	190	41	Both
RAB	935	3'UTR	C	T	198	189	41	Both
RAB	1030	3'UTR	A	C	97	146	39	Both
RAB	1049	3'UTR	A	C	222	111	38	Both
RNS	99	EXON	C	T	140	26	27	Both
RNS	224	EXON	A	G	81	63	37	Both
RNS	339	EXON	T	C	208	72	38	Both
RNS	603	EXON	G	A	203	159	41	Both
RNS	636	EXON	G	C	222	160	41	Both
RNS	764	3'UTR	G	A	222	125	39	Both
RNS	779	3'UTR	C	T	123	104	39	Both
RNS	815	3'UTR	A	C	53	46	37	Gapped
RNS	824	3'UTR	C	T	140	36	36	Both
ROP21	484	EXON	T	C	27	18	14	Both
ROP21	715	EXON	C	A	29.2	8	21	Gapped
ROP21	757	EXON	G	A	44	45	36	Both
ROP21	904	3'UTR	A	C	225	178	38	Both
ROP21	912	3'UTR	T	C	213	181	38	Both
ROP21	957	3'UTR	G	A	212	188	37	Both
ROP21	1012	3'UTR	T	C	225	192	38	Both
ROP21	1039	3'UTR	G	C	183	193	39	Gapped
SAMS	79	5'UTR	C	A	17.1	52	10	Gapped
SAMS	80	5'UTR	T	A	16.1	52	10	Gapped
SAMS	88	5'UTR	T	C	50	64	12	Gapped
SAMS	101	5'UTR	C	A	116	75	15	Gapped
SAMS	110	5'UTR	A	G	132	86	16	Gapped
SAMS	123	5'UTR	G	C	68	93	19	Both
SAMS	137	5'UTR	G	A	48	97	21	Both
SAMS	172	5'UTR	C	T	183	87	24	Both
SAMS	255	5'UTR	A	T	46	27	35	Both
SAMS	376	EXON	T	C	204	140	41	Both
SAMS	382	EXON	G	T	222	144	41	Both
SAMS	455	EXON	A	G	201	163	41	Both
SAMS	481	EXON	T	C	222	161	42	Both
SAMS	580	EXON	T	C	222	153	42	Both
SAMS	667	EXON	T	C	222	147	42	Both
SAMS	761	EXON	C	T	222	156	42	Both
SAMS	769	EXON	G	C	140	156	42	Both
SAMS	871	EXON	A	G	98	157	20	ungapped
SAMS	871	EXON	A	G,T	155	161	42	Gapped
SAMS	877	EXON	G	C	194	162	42	Both
SAMS	994	EXON	C	T	222	142	42	Both
SAMS	1000	EXON	T	C	215	140	42	Both
SAMS	1102	EXON	A	G	93	143	42	Both
SAMS	1120	EXON	A	C	222	145	42	Both
SAMS	1210	EXON	T	C	104	143	42	Both
SAMS	1470	3'UTR	T	C,A	193	168	41	Both
SAMS	1490	3'UTR	A	T	222	175	41	Both
SAMS	1521	3'UTR	A	T	222	186	41	Both
SAMS	1725	3'UTR	A	T	48	17	20	ungapped
SAMS	1732	3'UTR	G	A,C	201	39	36	Gapped
SAMS	1732	3'UTR	G	A	43.2	12	20	ungapped
SBP1	244	5'UTR	G	A	208	171	41	Both
SBP1	390	5'UTR	T	C	6.98	35	20	ungapped
SBP1	548	EXON	G	A	225	168	41	Both
SBP1	570	EXON	C	T	196	171	40	Both
SBP1	616	EXON	A	T	222	177	40	Both
SBP1	640	EXON	T	C	156	176	40	Both
SBP1	663	EXON	A	G,C	53	177	40	Gapped
SBP1	663	EXON	A	G	118	158	20	ungapped
SBP1	874	EXON	T	C	180	151	42	Both
SBP1	975	EXON	A	C	81	173	41	Both
SBP1	1045	EXON	G	T	89	126	38	Both
SBP1	1072	EXON	G	A	140	79	37	Both
SBP1	1177	EXON	T	C	138	29	28	Gapped
SBP1	1213	EXON	G	C	138	23	32	Both
SBP1	1247	EXON	T	C	18.1	10	20	ungapped
SBP1	1768	EXON	T	C	151	122	33	Both
SBP1	1779	EXON	T	C	68	132	34	Gapped
SBP1	1822	EXON	G	A	225	164	33	Both
SBP1	1864	EXON	G	T	98	186	20	ungapped
SBP1	1904	EXON	T	C	31	192	37	Gapped
SBP1	1913	EXON	G	A	145	188	20	ungapped
SBP1	1992	EXON	C	G	166	196	29	Gapped
SBP1	1992	EXON	C	G,A	211	193	20	ungapped
SBP1	2017	EXON	G	A	140	196	28	Gapped
SBP1	2094	EXON	A	G,C	197	194	29	Gapped
SBP1	2170	3'UTR	G	T,A	225	200	31	Gapped
SBP1	2170	3'UTR	G	T	216	192	20	ungapped
SBP1	2185	3'UTR	A	G,C	44	200	33	Gapped
SBP1	2271	3'UTR	G	T,A	94	179	30	Both
SBP1	2319	3'UTR	T	C	12.3	136	28	Gapped
SCD	46	5'UTR	C	A	118	49	40	Both
SCD	169	EXON	G	A	11	36	20	ungapped
SCD	568	EXON	T	A	49	19	14	Both
SCD	677	EXON	G	C	222	63	34	Both
SCD	973	EXON	C	G	21.2	8	19	Gapped
SCD	1265	3'UTR	A	G	222	185	37	Both
SCD	1352	3'UTR	T	C	222	142	41	Both
SCD	1441	3'UTR	A	C	43.1	11	31	Both
SND1	211	5'UTR	A	C	216	158	39	Both
SND1	437	EXON	C	T	95	64	40	Both
SND1	973	EXON	G	A	210	136	41	Both
SND1	1112	EXON	A	G	171	117	42	Both
SND1	1425	3'UTR	T	C	225	167	42	Both
STM	183	5'UTR	G	A	222	188	39	Gapped
STM	251	5'UTR	A	T	222	193	41	Both
STM	339	5'UTR	C	T	222	194	40	Both
STM	351	5'UTR	A	G	105	134	20	ungapped
STM	1365	EXON	G	C	98	31	33	Both
STM	1389	EXON	C	T	169	54	37	Both
STM	1801	3'UTR	C	T	75	41	20	ungapped
STM	1897	3'UTR	G	T	84	196	42	Gapped
STM	2050	3'UTR	T	A,G	64	110	20	ungapped
STM	2050	3'UTR	T	A	69	191	31	Gapped
STM	2055	3'UTR	A	C	93	192	30	Both
STM	2089	3'UTR	A	T	63	193	24	Gapped
STM	2093	3'UTR	C	T	10.4	194	35	Gapped
STM	2138	3'UTR	T	G,A	160	195	28	Both
STM	2224	3'UTR	A	T	156	171	39	Both
STM	2245	3'UTR	G	A	222	156	39	Both
STM	2288	3'UTR	A	G	5.46	23	20	ungapped
SuSy1	76	5'UTR	T	C	5.64	5	12	Gapped
SuSy1	284	EXON	T	A,C	65	26	23	Both
SuSy1	331	EXON	A	C	14.2	16	20	ungapped
SuSy1	375	EXON	A	G,T	70	28	17	Both
SuSy1	449	EXON	C	T	160	71	22	Both
SuSy1	485	EXON	T	C	23	43	22	Both
SuSy1	510	EXON	A	G	10.4	27	18	Both
SuSy1	563	EXON	T	C	21	64	21	Gapped
SuSy1	566	EXON	T	C,A	101	68	22	Gapped
SuSy1	566	EXON	T	C	113	38	20	ungapped
SuSy1	590	EXON	A	G	68	89	23	Gapped
SuSy1	620	EXON	T	C	178	99	24	Both
SuSy1	635	EXON	G	A	50	53	20	ungapped
SuSy1	672	EXON	T	C	26	63	20	Both
SuSy1	722	EXON	G	C	6.98	41	21	Gapped
SuSy1	741	EXON	G	A	26	55	24	Gapped
SuSy1	749	EXON	C	G,A	40	67	26	Gapped
SuSy1	757	EXON	A	T	68	66	20	ungapped
SuSy1	785	EXON	T	C	141	120	28	Both
SuSy1	822	EXON	G	A	73	147	27	Gapped
SuSy1	854	EXON	A	G	125	151	26	Both
SuSy1	857	EXON	C	A	36	149	20	ungapped
SuSy1	864	EXON	G	A	62	165	26	Gapped
SuSy1	869	EXON	C	T	47	152	20	ungapped
SuSy1	923	EXON	C	G,T	48	143	20	ungapped
SuSy1	923	EXON	C	T,G,A	63	166	26	Gapped
SuSy1	929	EXON	A	T	5.46	144	20	ungapped
SuSy1	938	EXON	C	T	72	154	26	Both
SuSy1	962	EXON	C	T,A	4.77	126	20	ungapped
SuSy1	989	EXON	A	G	176	96	27	Gapped
SuSy1	1016	EXON	C	T	104	50	21	Both
SuSy1	1115	EXON	A	G	27.5	4	20	ungapped
SuSy1	1121	EXON	C	T	23.5	4	20	ungapped
SuSy1	1247	EXON	T	G	105	107	26	Both
SuSy1	1268	EXON	G	A	35	68	20	ungapped
SuSy1	1289	EXON	G	T	13.2	42	20	ungapped
SuSy1	1352	EXON	G	C	33	23	10	Both
SuSy1	1371	EXON	G	A	23	17	20	ungapped
SuSy1	1394	EXON	C	T	26	22	11	Gapped
SuSy1	1394	EXON	C	T,A	126	17	20	ungapped
SuSy1	1429	EXON	C	T	35	11	20	ungapped
SuSy1	1438	EXON	C	T	34	41	19	Both
SuSy1	1499	EXON	T	C	118	88	28	Both
SuSy1	1502	EXON	A	G	29	91	29	Both
SuSy1	1559	EXON	C	T	27	58	27	Both
SuSy1	1625	EXON	G	A	6.98	53	22	Gapped
SuSy1	1635	EXON	G	A	13.2	64	24	Gapped
SuSy1	1703	EXON	T	C	122	139	30	Gapped
SuSy1	1709	EXON	A	G	180	130	30	Gapped
SuSy1	1756	EXON	T	G,A	44	110	21	Gapped
SuSy1	1756	EXON	T	A,G	139	116	20	ungapped
SuSy1	1778	EXON	C	T	121	87	20	Both
SuSy1	1881	EXON	C	T	20	97	21	Gapped
SuSy1	1895	EXON	G	A	59	119	20	Gapped
SuSy1	1916	EXON	C	T	69	138	20	ungapped
SuSy1	1988	EXON	A	G	112	179	26	Both
SuSy1	2085	EXON	C	T	25	199	27	Gapped
SuSy1	2105	EXON	T	C	79	185	20	ungapped
SuSy1	2120	EXON	T	C	225	196	26	Both
SuSy1	2128	EXON	G	A	18.1	173	20	ungapped
SuSy1	2156	EXON	C	T	11.3	200	25	Gapped
SuSy1	2169	EXON	T	C	110	160	20	ungapped
SuSy1	2225	EXON	C	T	5.46	160	22	Both
SuSy1	2226	EXON	G	A	78	159	22	Gapped
SuSy1	2258	EXON	C	T	133	162	19	Both
SuSy1	2276	EXON	T	C	54	80	20	ungapped
SuSy1	2318	EXON	C	T	57	100	17	Both
SuSy1	2339	EXON	A	T,G	56.8	73	17	Both
SuSy1	2435	EXON	G	A	15.1	9	20	ungapped
SuSy1	2682	3'UTR	A	G	113	158	20	ungapped
SuSy1	2759	3'UTR	A	C	7.8	50	20	ungapped
SuSy1	2843	3'UTR	T	C	15.6	9	20	ungapped
TUA1	39	5'UTR	G	A	124	35	33	Gapped
TUA1	124	5'UTR	C	G	199	101	29	Both
TUA1	178	5'UTR	A	T	150	73	24	Both
TUA1	186	5'UTR	C	T,A	96	69	25	Gapped
TUA1	186	5'UTR	C	T	18.1	10	20	ungapped
TUA1	235	5'UTR	C	T	50	46	27	Gapped
TUA1	238	5'UTR	C	T	40	48	28	Gapped
TUA1	284	5'UTR	C	T	209	65	29	Both
TUA1	292	5'UTR	G	A	206	62	30	Both
[truncated: 296 more rows]

## Sheet: INDEL
Table S4b: Details of InDels documented in E. camaldulensis across reference sequence
Gene ID	Position	Region	Ref_Base	Alt_Base	Quality	Read_depth	Mapping_Quality
4CL	1327	EXON	T	TCGCATCCCAACCC,TCGC	27.5	22	36
4CL	1967	3'UTR	ATTTTTTTTTT	ATTTTTTTTT	82.5	131	41
ACO1	61	5'UTR	AGA	AGAGA	38	64	31
ACO1	213	EXON	C	CAAATGAAGC	53.6	35	24
ACO1	436	EXON	ACA	ATTTGATGTGCA	9.93	50	34
ADH	56	EXON	TA	TATA	130	46	35
ADH	766	EXON	CTT	CGGTCATATGTT,C	95.5	23	27
ADH	1303	EXON	CTC	CAGTC	5.44	23	13
ADH	1627	EXON	A	AG	50.6	18	32
ADH	1780	EXON	GAAC	GTATAAC,GTATAACCCCAAC	16.6	50	33
ADH	1955	3'UTR	TG	TGG	217	178	37
ADH	1985	3'UTR	CTGTGT	CTGT	217	191	36
AP2L	244	EXON	GCAT	GGTATGTCCTCCAT,GGTCAT	119	16	35
AP2L	570	EXON	A	ACTAAATC	20.5	12	27
AP2L	687	EXON	GGGGG	GGCAGGGG	99.6	20	38
AP2L	817	3'UTR	GGGA	G	217	121	41
ARF	29	5'UTR	GCG	G	84.5	14	22
ARF	85	5'UTR	GAGAGAGAGAAGA	GA	40.5	44	20
ARF	216	5'UTR	GCTGCTGC	GCTGC	214	111	39
ARF	470	EXON	GGG	GTTTTGGTAGG	57	12	34
ARF	894	EXON	GA	G	11.7	17	33
ARF	1066	EXON	T	TTATG,TG	109	18	33
ARF	1235	EXON	GAC	GTGTGTGGTAC	56.5	32	23
ARF	1357	EXON	TCTC	T,TTGAACTC	28.4	11	29
ARF	1594	EXON	GTCCTT	GTATGACATAACGAATCCTT	113	31	33
ARF	2450	EXON	TC	TCTTATC	23.5	43	41
ARF	2642	EXON	ATT	AGCTCTTGTTT,AGTT,AGCTT	83.5	45	37
ARF	3221	3'UTR	ATGTTGGT	ATGTTGGTATATCAAAGTGTTGGT	17.5	9	23
ARF2	31	5'UTR	AA	A	159	30	32
ARF2	159	5'UTR	GAG	GAGNGAG	214	178	37
ARF2	178	5'UTR	AGAG	AGAGAGAGAGAG,AGAGAG	120	181	29
ARF2	697	5'UTR	AGG	AAGG,AAAGG,AG	189	177	34
ARF2	823	5'UTR	GA	GTA	37.7	16	24
ARF2	1091	EXON	T	TATTGTTGGATTAG	71.1	23	27
ARF2	1245	EXON	GATTT	GTTT,G	23.1	17	37
ARF2	1586	EXON	G	GTTTT	33.5	27	32
ARF2	1708	EXON	G	GGTAACTTTCTGATG,GGTAACTTTCTG	17.6	19	17
ARF2	1782	EXON	CA	CAAACA	13.7	23	26
ARF2	1919	EXON	GGG	GCTACTTTCAGG	156	33	36
ARF2	3208	EXON	T	TA	147	46	40
ARF2	3398	EXON	GG	GTAAGTCTTTTG,GGG	118	42	37
ARF2	3798	3'UTR	GT	G	217	186	41
ARF2	3944	3'UTR	TCCGTG	TCCGTGAGATTTGAAACCGTG	35.4	6	30
BFN1	111	EXON	ACA	ATTCTCTTTTGCA,A	3.39	14	17
BFN1	296	EXON	G	GTAAGACACTTTTA	66.9	21	27
BFN1	775	EXON	G	GA,GATGA	50.5	21	35
BP	47	5'UTR	CC	C,CTC	4.42	32	38
BP	60	5'UTR	CTCTCT	CTCTCTCTCTCTCT,CTCT	158	40	33
BP	190	5'UTR	CGG	CTAGGG,CG	16.3	22	41
BP	704	EXON	TC	TTAATTTCAC	43.5	12	31
BP	974	EXON	AT	ACAGAT	77	20	41
BP	1228	EXON	GA	GTACATGCTCA,G	58.5	53	35
BP	1578	3'UTR	TAAA	TAA	217	196	42
bZIP	7	EXON	A	ATATATGGATGA	35.6	10	19
bZIP	779	EXON	GG	GGTTAG,G	56	25	34
C3H	51	5'UTR	TCTC	TC	50.5	53	39
C3H	972	EXON	GA	GTAAGTTTA,GTA	40.5	41	37
C3H	1628	3'UTR	T	TT	183	144	38
C3H	1744	3'UTR	TCTGTGAAGAGCAAGA	T	130	80	31
C3H	1950	3'UTR	CCC	CACC	214	146	32
C4H	53	5'UTR	TCTTCCCC	TC	129	9	35
C4H	911	EXON	AAAA	ATTCTGCAGGAAA,ATAAGCAAA,A	41.7	20	32
C4H	1044	EXON	GC	GGTACC,GGTACCTCTC	21.5	14	31
C4H	1847	3'UTR	T	TATCTCT	217	118	35
CAD1	328	EXON	GG	GTTTGCAG,GCAG	53.5	19	31
CAD1	559	EXON	TTC	TAAGTGCATC	93.6	19	35
CAD1	996	EXON	T	TACA,TCTTCTAATTACA	46.5	28	38
CAD1	1173	EXON	TGCG	TGTCGCTGGGCG,TG,TGGCG	152	33	28
CAD1	1187	EXON	TTTT	TT	111	19	35
CCAAT	7	EXON	T	TGTAGAATGCCTT	22.5	3	27
CCAAT	128	EXON	AG	AGGTAATG	5.09	18	32
CCoAOMT1	76	5'UTR	GAGAGAGAGAGAG	GAGAGAG	199	39	39
CCoAOMT1	898	3'UTR	GAGAGAGA	GAGAGA	217	188	41
CCoAOMT1	1029	3'UTR	TG	T	217	177	42
CCoAOMT1	1163	3'UTR	AAAAAAAA	AAAA,AAAAAA	141	137	37
CesA1	178	EXON	GT	GGTATTATATT,GGTAT,G	49.8	17	22
CesA1	448	EXON	CAAA	CAGTGAGTACTAAGAAA	93.5	21	26
CesA1	720	EXON	TAAAAAA	TGCATTTAACCCCCATAAAAAA,TGCATTTAAAAAA	56.5	35	31
CesA1	1061	EXON	AAA	AAGTAA,AA	49.4	34	36
CesA1	1198	EXON	CA	CAA	58.5	18	37
CesA1	1326	EXON	G	GAATAAACAG	114	37	31
CesA1	1541	EXON	TT	TGAGTTCT,TGAGT,TGAGTTCTAAACGT	60.5	40	39
CesA1	1799	EXON	ATT	AATT,AT	113	36	36
CesA1	1998	EXON	G	GGTA,GGT	5.79	21	38
CesA1	2352	EXON	G	GGTA	67.5	29	38
CesA2	600	EXON	GA	GTAAATTTTGCAGGA,GTGAGTTCTA	79.5	23	25
CesA2	1210	EXON	AAAA	AGATGTAAA	49	38	31
CesA2	1352	EXON	T	TAA	39.5	30	38
CesA2	1475	EXON	T	TCATA,TA	22.5	21	40
CesA2	1689	EXON	T	TGTAAGTGTGCAGTG	169	51	31
CesA2	2205	EXON	GATT	GGCAAGTATT,G	99.5	41	35
CesA2	2556	EXON	GC	GGTAAGC	123	36	28
CesA2	3134	EXON	GCTGA	GCTGATTCTGA	7.32	4	19
CesA3	265	EXON	CTC	C	3.25	41	38
CesA3	476	EXON	GTGG	GCAAAACTTTGG	55.7	19	27
CesA3	557	EXON	CT	CACTGGTCTTGTT,CTTGAT	15.7	12	22
CesA3	686	EXON	TG	TGCAGG	94.7	27	42
CesA3	950	EXON	T	TG	11.8	41	42
CesA3	1297	EXON	AA	ATGCTTCTCATATGGCA,ATGGCA,ACA	41.5	37	29
CesA3	1561	EXON	T	TACTACTTTTT	66.5	39	30
CesA3	1775	EXON	AT	ATGTAAGTCT	93.6	37	27
CesA3	1990	EXON	GG	GGTTTTTCAG,GTAGG	80.7	28	36
CesA3	2541	EXON	AA	AGA,AGTAAGA	73.7	34	38
CesA3	3105	EXON	AG	ATG,A	175	20	41
CesA4	96	5'UTR	CT	CTCTCTCTCTCTCTCCGT	13.8	6	18
CesA4	187	5'UTR	G	GCAACTTTTTC	31.7	13	21
CesA4	364	EXON	GGG	GACTTTTGCACAGGG	86.5	16	30
CesA4	561	EXON	GAAG	GTCTGTCGTAAG,GTCTGTCGTACAAAG,GTCTGTCGTACAAG	45.5	29	33
CesA4	780	EXON	T	TACA,TACATTG	35.5	37	28
CesA4	893	EXON	C	CGATGCAG	61	20	33
CesA4	1092	EXON	TGA	TGTAGGA,TGTGA	81.6	33	38
CesA4	1356	EXON	TT	TGTTAT,T	131	58	40
CesA4	1705	EXON	GAGA	GGCATGAGTTTAGA,GGCATGAGA,GGCAGA	70.5	54	33
CesA4	1844	EXON	GT	GTGCATTTATAATT	62.5	15	23
CesA4	2182	EXON	TATA	TGTTCTAGATA,TA	143	45	40
CesA4	2447	EXON	GC	GCACATC	86.5	31	41
CesA4	2645	EXON	G	GC,GCTTTGC	14.6	38	39
CesA4	2995	EXON	ACA	AGGTGCA	80.5	46	33
CesA4	3602	3'UTR	GAA	GAAA	214	182	41
CesA5	324	EXON	TG	TGTGTAG,TATTTTGTGTAG,TTGTGTAG	23.2	40	33
CesA5	360	EXON	ATCT	AT	71.5	72	39
CesA5	685	EXON	T	TTGT	121	173	17
CesA5	715	EXON	TAAG	TAAGAAG	214	154	27
CesA5	804	EXON	GA	GTAGGTCTTGA,G	5.08	36	28
CesA5	1265	EXON	ATA	ACAGATA	124	46	33
CesA5	1470	EXON	A	AGGAGA	55.5	40	22
CesA5	1545	EXON	T	TATCGT	14.6	53	22
CesA5	1569	EXON	GTGTGT	GTGT	50.5	142	26
CesA5	1955	3'UTR	G	GAAG	86.5	106	13
CesA6	177	EXON	T	TGTGAATCAG,TGT	73.5	33	33
CesA6	435	EXON	T	TTTGGCATT	62.5	73	34
CesA6	446	EXON	TA	TAA	13.7	75	40
CesA6	790	EXON	GA	GGTA,G	111	52	36
CesA6	930	EXON	T	TATGCAAAG,TATGCAAAGTTGTCA	59.5	54	25
CesA6	1082	EXON	TGGG	TTGTCTAACAGGTCAGGG,TCAGGG,TGG	91.5	51	29
CesA6	1291	EXON	TA	TGTAAGCATGCAA	214	55	32
CesA6	1577	EXON	GG	GGTGAGATTCTGCTTTTG,GGTG	70.5	39	27
CesA6	1765	EXON	A	ATATA	64.5	60	38
CesA6	2086	EXON	GTGCTGCT	GTGCT	217	91	39
CesA6	2120	EXON	GAG	GTTGCAG	79.5	64	39
CesA6	2881	3'UTR	GAA	GAAA	16.6	189	42
CesA6	3055	3'UTR	TCTC	TC,TCTCTC,TCTCTCTC	217	182	41
CKX	484	EXON	AC	ATATCACGCGAATCC,ATATC,A	63.9	23	28
CKX	610	EXON	GC	GGC,GTACGTAGCACACC	17.3	28	26
CKX	877	EXON	A	ACATT	78.5	39	37
CKX	1148	EXON	AATGG	AGTATGG	24.9	38	33
COMT1	94	5'UTR	CAAAAA	CAAAA	144	115	40
COMT1	832	EXON	GT	GTATATAAT	16.7	18	14
COMT1	886	EXON	T	TGTTAC	98.5	22	27
COMT1	1268	3'UTR	T	TTT,TT	214	182	37
COMT1	1345	3'UTR	TGGG	TGGGG	214	174	31
COMT1	1421	3'UTR	TATAT	TAT	184	153	29
COMT1	1575	3'UTR	TCT	T	32.5	110	27
COMT1	1714	3'UTR	TT	TTTTCCCTT	12.7	62	39
COMT1	1893	3'UTR	TGATG	T	170	109	22
CRE	340	EXON	GAAACA	GTTCGTCCTTAAACA,G,GTTCAAACA	55.5	34	37
CRE	574	EXON	GAG	GTAAAG	84.7	26	37
CRE	742	EXON	GG	GCAG,G	25.5	27	39
CRE	964	EXON	TA	TTAGTGGGA	79.5	37	36
CRE	1149	EXON	GTTT	GGTATTT	165	29	38
CRE	1201	EXON	G	GTTCTATTTTCAG	159	18	31
CRE	1435	EXON	GCT	G,GGTCT	42.4	20	35
CRE	1530	EXON	ATTCACC	AGTTCACC,AGTAAGTTCACC	43.7	22	27
CRE	2236	EXON	GG	GACAG	73.5	42	38
CRE	2743	EXON	GG	GCAG	57.5	37	39
CRE	3007	3'UTR	TCC	TC	214	168	41
CRE	3245	3'UTR	TAAA	TAA	214	173	41
CRE	3304	3'UTR	CTTTTTT	CTTTTT	74.5	128	40
CRE	3382	3'UTR	GTTT	GTT	47	10	42
DHN	316	EXON	G	GCAG	192	33	39
DHN	640	3'UTR	G	GC	78.5	169	24
DHN	747	3'UTR	CAAG	CAAGAAG	127	186	20
DIR1	5	EXON	TT	TTCTTCAGCTTTCCTT	37.4	4	31
DREB1	158	5'UTR	GTTT	GTTTT	214	96	37
DREB1	1032	EXON	TCTCCTC	TCTC	214	181	42
DREB1	1351	3'UTR	TTCTG	TTCTGAATTCATTCTG	27.4	6	27
DUF1	177	EXON	C	CT	28.5	27	39
ERF	804	3'UTR	GA	GAA	154	19	37
EXPA	10	5'UTR	CGC	C,CTGAGGCGAATGC	49.4	5	36
EXPA	1029	3'UTR	T	TTT	214	166	33
EXPA	1068	3'UTR	TT	TTT	214	168	37
EXPA	1094	3'UTR	T	TT,TTT	32.5	159	36
EXPA	1154	3'UTR	CTTTT	CTTT	63.5	160	35
EXPA	1173	3'UTR	CT	CTT	217	153	35
EXPA	1290	3'UTR	AAGGAA	AAGGAATGGACAGGAA	19.5	6	24
EXPB	531	EXON	AACAGA	AA,ACAGA	23	39	38
EXPB	935	3'UTR	TGTGT	TGT	217	177	38
GA20	4	5'UTR	T	TGGCCTTGGCT	23.5	5	27
GA20	665	EXON	GGAGGG	GTGTTTCAGGAGGG,GG	134	27	36
GA20	986	EXON	TGG	TGGTAAGG	121	22	39
GA20	1655	3'UTR	ACCCC	ACCCCC	214	90	40
GLU	470	EXON	G	GA	54	19	40
GLU	774	EXON	GAC	GTAATGCTAAC,GTAC,GTAATGCTAATGCTTCAC	57.5	26	35
GLU	935	EXON	GG	GGTACATATG	106	30	32
GLU	1730	3'UTR	GTTT	GTTTT	217	193	42
GLU	1933	3'UTR	TTAGTC	TTAGTCATAAATCTAGTC	35.4	6	30
GRAS1	1774	3'UTR	T	TCTTTT	46.7	142	32
GT	17	5'UTR	AG	AGAG	44.6	19	24
GT_1	7	5'UTR	T	TCTCCCAAATACAAACCT	48.4	5	35
GT_1	1048	EXON	C	CTGCTTGCGT,CT	87.5	21	34
GT_1	1255	3'UTR	TCTTCTT	TCTTCTTCTTTTTTTCTTCTT	39	10	27
HB	260	5'UTR	CAGG	CAGGTAGG	11	7	29
HB	413	EXON	GCA	GCAGCA	65	27	37
HB	446	EXON	GCAG	GCAGCAGCAGCAG	123	35	36
HB	624	EXON	GC	GTC	5.79	30	40
HB	1159	EXON	GCGGTCT	GTACATACTCCGGTCT,GTACGGTCT,G	19.5	39	23
HB	1270	3'UTR	CA	CACAGA	10	105	17
HB	1282	3'UTR	C	CAGATCTA	22.6	93	16
HB	1767	3'UTR	GGTTGAGG	GGTTGAGGAAGCAGTTGAGG	10.4	8	18
HB1ClassIII	33	5'UTR	TTTTT	TT,TTT	16.7	22	37
HB1ClassIII	179	5'UTR	ATTCT	ATTCTTTCT	217	169	40
HB1ClassIII	198	5'UTR	CTCTCTCTC	CTCTC,CC	217	176	40
HB1ClassIII	317	5'UTR	TCCTCC	TCTCC	214	92	42
HB1ClassIII	1317	EXON	G	GGT	51.5	23	37
HB1ClassIII	1477	EXON	CAC	CGTAC,CTTGTTTCTTGCAGAC,C	7.15	18	27
HB1ClassIII	1879	EXON	G	GGTGATAATATACA	5.26	9	15
HB1ClassIII	1962	EXON	T	TA,TTTA	14.6	14	38
HB1ClassIII	2117	EXON	G	GC	12.7	13	32
HB1ClassIII	2297	EXON	A	ACAATGATGT,AACAATGATGT	106	31	33
HB1ClassIII	2492	EXON	CAG	CAGGTGAG	113	31	39
HB1ClassIII	2684	EXON	TTG	T,TGATG	15.6	26	41
HB1ClassIII	2758	EXON	GCAA	G,GTTTTTATTTTTCCAA	84.7	13	34
HB1ClassIII	2897	EXON	GAAGC	GTGAGGCTTAAGC,GTGAAGC	49.5	46	37
HB1ClassIII	3223	EXON	GT	GTCT	66	13	42
HB1ClassIII	3475	EXON	A	ATCTTG,AGTTTTCTTG	13.7	15	36
HB1ClassIII	3674	3'UTR	GAC	GACAC	214	196	41
HB1ClassIII	4030	3'UTR	GCTTGT	GCTTGTCTCTTGT	178	130	32
HBIclassII	6	5'UTR	C	CTTCCTCCTCCTCCTC	20.5	5	27
HBIclassII	527	EXON	CT	CTGT	58.4	21	42
HBIclassII	608	EXON	GG	GATTTTGTAGG	103	19	33
HBIclassII	1157	3'UTR	TTTCTT	TTTCTTCTT	47.5	40	37
HCT	65	5'UTR	TTC	TTCTTTC	214	69	38
HCT	283	5'UTR	A	AA	142	170	38
HCT	896	EXON	GT	GTATT	47.5	27	40
HCT	1793	3'UTR	CGAG	CG	217	171	42
HCT	1940	3'UTR	CA	CAA	217	194	42
HDKNOX1	446	EXON	T	TGTGGT	61.7	10	30
HDKNOX1	570	EXON	GAAT	GAATTATTGCAGGAAT	45.6	11	26
HDKNOX1	759	EXON	AGGG	AGG	19.5	33	30
HDKNOX1	892	EXON	T	TTTCCAG	45.6	17	37
HDKNOX1	1334	3'UTR	AAACAACA	AAACA	217	139	40
HYD	194	5'UTR	G	GTCGCAGT	16.1	12	18
HYD	984	EXON	G	GCAG	54.2	27	26
HYD	1155	EXON	GGG	GTTACCAGG	91.5	30	33
HYD	1372	3'UTR	T	TT	211	185	41
IAA	299	EXON	AA	AAGGAA	28.4	28	41
KNOX2	164	5'UTR	GC	GCACC	214	76	27
KNOX2	866	EXON	GACACA	GGTATATACACA	93.4	27	38
KNOX2	984	EXON	A	ATGCATGAG,AG	113	32	38
KNOX2	1182	EXON	GGGTA	G	81.5	37	41
KNOX2	1314	EXON	G	GT,GTAAC	28.2	21	41
KNOX2	1448	EXON	AA	AATGAA	105	40	28
KNOX2	1541	3'UTR	CGG	CCAGTGG,C	214	140	30
KNOX2	2063	3'UTR	TC	T	207	148	37
KOR	63	5'UTR	TCC	TCCC	37.5	73	22
KOR	97	5'UTR	ATCAGC	A	219	112	30
KOR	148	5'UTR	CAAA	CAA	142	147	31
KOR	246	5'UTR	CTCTC	CTCTCTCTCTC	214	150	24
KOR	300	5'UTR	TTC	TTCTTCTTCTTC	160	161	32
KOR	852	EXON	CTCT	CTGTAACCCTCT	54.6	20	24
KOR	1626	EXON	GGT	GGTAAGTTTAGT	20.5	31	25
KOR	1763	EXON	GT	GTAAT	37.5	21	35
KOR	1934	EXON	A	ATCTGTA	84	31	41
KOR	2529	3'UTR	A	AA,AAA	158	109	40
KOR	2712	3'UTR	CTTC	C	215	180	39
LAC	9	EXON	C	CTCTATGCTTAAC	73	10	37
LAC	233	EXON	AAACA	AA	83.5	44	41
LAC	433	EXON	GG	GGGTATGCTG,G	136	27	35
LAC	643	EXON	C	CTATAAA	18.5	6	23
LAC	1045	EXON	AA	A	60.5	20	29
LAC	1992	EXON	TA	TGTTTTACTTTCCCAGTA	35.5	12	17
LAC	2131	EXON	GAACGCG	G	48.7	18	28
LAC	2335	EXON	GTA	GATA,G	14.6	17	29
LAC	2480	3'UTR	CCGATG	C	60.5	138	24
LAC	2554	3'UTR	ACTCTCTCT	ACTCTCT	214	182	21
LAC	2593	3'UTR	AA	A	129	142	20
LAC	2644	3'UTR	G	GG	159	181	22
LAC	2799	3'UTR	ATCTCA	ATCTCATCTGCACTCTCA	8.15	6	20
LAC2	153	EXON	T	TGGTGCAGAT	94.7	24	37
LAC2	298	EXON	CC	CGGGC,CGACGGGC	60.5	36	33
LAC2	671	EXON	T	TG,TGCACGCATG	69.6	17	30
LAC2	1710	EXON	AATGCTACCGTT	A,ATATGCTACCGTT	94.5	76	15
LAC2	1790	3'UTR	GTG	GTGTTTG	11.9	43	14
LAC2	1970	3'UTR	CCC	CCCCCCC	50.5	10	35
LAC2	2190	3'UTR	T	TT	214	82	27
LBD	868	3'UTR	AGAGAG	AGAG	214	167	39
LBD	941	3'UTR	AAAAA	AAAAAAAA,AAAAAAA	181	125	38
LEAFY	331	EXON	GG	GGTACCTTACTCG	34.5	25	31
LEAFY	432	EXON	GAGA	GA	75.5	97	39
LEAFY	689	EXON	AG	AGAAGACGATGCAG	108	35	35
LIM1	105	5'UTR	AAAAAA	AAA	121	111	19
LIM1	374	5'UTR	TCACA	TCACACA	115	161	37
LIM1	406	5'UTR	AGA	AGAGAGAGAGA	214	153	34
LIM1	543	EXON	G	GGTATGC	103	19	41
LIM1	770	EXON	A	AGCAT,ACGTGCAT	56.7	15	30
LIM1	1396	3'UTR	T	TCGGGACTG,TCGGG,TC	63.6	20	36
MAN	588	EXON	GC	GTAAGAATC,G	105	42	39
MAN	785	EXON	GG	GGTAGTTACTTG	140	35	31
MAN	907	EXON	A	ATGATCTTAATTGCA	98	18	30
MAN	1121	EXON	GTTT	GTACAAATTT,GTACAATTT	96.5	45	35
MAN	1526	EXON	AAGACAACA	AA	138	153	40
MAN	1965	3'UTR	G	GAC	58.4	16	42
MAX	2329	3'UTR	AT	AAGTCT	133	188	16
MAX	2411	3'UTR	AA	A	38.5	87	27
MAX	2435	3'UTR	TA	T	214	181	36
MAX	2609	3'UTR	GT	GTATCTT	214	68	28
MIBP1	671	EXON	GCGGCG	GCG	54.5	22	24
MIBP1	1464	3'UTR	CGAGAG	CGAG	217	145	32
MTS	106	5'UTR	GAAAAA	GAAAA	30.5	116	13
MTS	223	5'UTR	A	ATTTGG	42.5	54	27
MTS	699	EXON	GAT	G	16.3	40	34
MTS	1071	EXON	GG	GTCTCTGGGTTATTGCAG,GCAG,G	88.5	26	32
MTS	1288	EXON	GC	GTGTGGTTTC	5.8	25	34
MTS	1429	EXON	CGTG	CG,CAGTG	81	23	39
MTS	1677	EXON	TCGG	TCGGTATGCATCCTTTCGG	108	28	26
MTS	2212	3'UTR	C	CAGT	209	158	27
MUR3	381	EXON	TAAAA	TAAA	167	91	41
MYB1	94	5'UTR	TCT	TCTNTCTCT	61.2	86	32
MYB1	122	5'UTR	TCA	TTTCTCACA,TCTTTCTCACA,TCACA	217	103	31
MYB1	249	5'UTR	TA	T	214	186	40
MYB1	688	EXON	AA	A	71.4	21	42
MYB1	1381	3'UTR	GAA	GAAA	217	187	39
MYB2	49	5'UTR	G	GTCACAG	111	32	40
MYB2	201	EXON	GCC	GTTAGATCC,GTTAGATTCC	105	29	31
MYB2	327	EXON	A	ATC	4.42	14	31
NAM1	90	5'UTR	CGCCG	CG	97.7	9	39
NAM1	243	5'UTR	TCTTTCTTTC	TC	214	37	31
NAM1	282	5'UTR	CCGTGC	CCGTGCCGTGCCGTGC	111	26	18
NAM1	470	EXON	CC	C,CTGC	15.6	23	35
NAM1	769	EXON	GG	GTTGATGTAGG,GGTATG	93.5	25	32
NAM1	1079	EXON	G	GTTCATTCCATGT	118	42	35
NAM1	1383	EXON	TCAAC	TC	105	43	35
NAM1	1974	EXON	TC	TAAACC,T	56.6	43	41
PAAPA	1135	3'UTR	TCC	TCTTCTTCTATTTCTCC	82.5	61	31
PAE	7	5'UTR	TT	TTTATCGTTTT	7.32	7	19
PAE	364	5'UTR	CTTT	CTT	214	128	41
PAE	511	5'UTR	AG	AGCGAGAG	217	157	35
PAE	524	5'UTR	GG	GAGAGAGG,GAGAGG,GAG	109	144	31
PAE	753	EXON	GT	G,GGTACT	28.4	14	31
PAE	1124	EXON	T	TTTTCG	51	16	23
PAE	1549	EXON	AA	ATAATGCA,ATGCA,A	71	18	38
PAE	1699	EXON	GGG	GATGG	49.4	23	41
PAE	1837	3'UTR	ATT	ATTT	217	83	38
PAE	1926	3'UTR	AGA	AGAGA	214	169	36
PAL	585	EXON	CTTATA	C	28.5	24	40
PAL	2358	3'UTR	CTTT	CTT	217	181	41
PAL	2437	3'UTR	ATTT	ATTTT	214	186	40
PAL	2562	3'UTR	T	TT,TTT	214	167	38
PG	117	5'UTR	ACGACGACGA	A	92.5	44	24
PG	839	EXON	AA	AAA	80.5	33	39
PG	1090	EXON	CCG	CTGGTCG	50	24	31
PG	1246	EXON	GC	GGTAGCTCATTTTC	87.5	44	36
PG	2209	3'UTR	GTTT	GTTTT	214	107	26
PIP1	35	5'UTR	GAG	GAGAG	65.5	28	38
PIP1	400	EXON	GG	GGTGCAG	47	14	29
PIP1	699	EXON	T	TAAG	99.6	21	35
PIP1	833	EXON	GAC	G	59.5	16	41
PIP1	1104	3'UTR	CTCTCTATCT	CT,CTCTCTCTCTATCT,CTCTCTCTCTCTATCT	214	141	24
POX1	4	5'UTR	G	GTACCTTCAAAG	11.7	5	20
POX1	434	EXON	T	TAAA	8.19	25	32
POX1	592	EXON	C	CCCC	51.5	29	38
PTM5	273	EXON	GTTCGCA	GTTCGCAAGTTCGCA	63	6	35
RAB	87	5'UTR	AAAAAA	AAA,AAAA	133	38	35
RAB	333	EXON	TT	TACTT	37.9	20	31
RAB	486	EXON	GCC	GTAAACC	66	15	35
RAB	711	EXON	AT	ATGTGAGTCCTTTTTT	66.5	15	18
RAB	1117	3'UTR	TCCTTG	TCCTTGATACTGACCCTTG	8.15	7	20
RNS	123	EXON	AT	AGTAAGATAGT	73.5	38	23
RNS	279	EXON	G	GGTAATTATCTTT,GGT,GGTAATT	41.5	34	36
RNS	479	EXON	GAA	GTAAGGTTTATGAAA,GTGCAGGAA,G	113	34	32
ROP1	191	5'UTR	GCGG	GGAGGAGGAGGGGGAGCGG	48.5	33	18
ROP1	210	EXON	GG	G,GAAGAGG	47	35	37
ROP1	341	EXON	GAC	GTGAGTAC,G	54.6	12	22
ROP1	730	EXON	A	AGCG,ATCTTGAGCG	48.4	13	38
ROP1	1253	3'UTR	CT	CCCTCTCTCTCTCT	113	43	38
ROP1	1271	3'UTR	CT	CTCTCTCTCTCTCTAT	81.5	19	29
SAMS	221	5'UTR	TC	TTC,T	99.5	37	29
SAMS	241	5'UTR	CT	CCCGT	58.7	26	35
SAMS	1720	3'UTR	T	TT,TTTT,TTT	123	56	37
SBP1	100	5'UTR	T	TCTCACCA	26.4	9	30
SBP1	179	5'UTR	T	TT	214	117	40
SBP1	388	5'UTR	T	TT	214	189	42
SBP1	1123	EXON	T	TGT	52.5	29	33
SBP1	1880	EXON	GAAA	GAA	143	187	38
SBP1	2134	3'UTR	TCC	TC	101	197	38
SCD	7	5'UTR	T	TTTTCGAAGGACGAT	27	8	23
SCD	170	5'UTR	AAAA	AAAAAA,AAAAAAA	214	125	38
SCD	289	EXON	TAC	TCTTGTTATCATAAC,T	46.5	48	33
SCD	519	EXON	TT	TGT	128	31	35
SCD	624	EXON	T	TCC,TTTTTCC,TGTTTTTCC	22.5	23	31
SCD	779	EXON	GAGTA	GAGTAAGAAAGTA	51.4	21	36
SCD	1241	EXON	ATTGTT	ATT	214	184	37
SND1	85	5'UTR	T	TT,TTT	116	94	33
SND1	154	5'UTR	CAA	CACGCACACACAA,CANAA	70.5	158	35
SND1	390	EXON	GA	G,GGTACA	93.6	36	40
SND1	659	EXON	T	TTTCTAAAAAACCAG	91.8	28	38
SND1	959	EXON	CGAT	C	214	143	41
SND1	1572	3'UTR	AG	AAG,A	16.6	136	41
SND1	1679	3'UTR	CCAAAT	CCAAATATCTTCCACAAAT	47	7	28
STM	68	5'UTR	GAGAGAG	GAGAG	214	83	41
STM	163	5'UTR	CTCTCTCTC	CTCTC	214	185	39
STM	350	5'UTR	AAA	A	217	113	41
STM	369	5'UTR	GAGAGAGAG	GGAG,G	217	192	40
STM	461	5'UTR	CTCTCT	CTCT	214	192	42
STM	547	5'UTR	TCA	TCACA	214	199	42
STM	1095	EXON	G	GAAAGA,GAAAGAAAAGC	28.5	27	37
STM	1351	EXON	GTG	GGTATTAATTTG,GGTATTAATTTATG,G	61.6	36	36
STM	1597	EXON	TC	TTCATCC	94.5	41	38
STM	1800	3'UTR	TCT	T	214	187	42
STM	1878	3'UTR	ACCC	ACC	214	194	42
STM	2281	3'UTR	GTCT	GT	214	95	39
SuSy1	110	5'UTR	CAA	CA	106	20	38
SuSy1	239	EXON	G	GTT	20.5	20	32
SuSy1	1425	EXON	G	GATTTA	5.93	23	15
SuSy1	1599	EXON	AG	ATTATATGTTTTCAG,AGG	50.6	34	32
SuSy1	1936	EXON	GAGAG	GAG	38.5	151	27
SuSy1	2091	EXON	AGG	AGGGG	32.5	199	29
SuSy1	2391	EXON	TA	TAAGGACCAGGA	31.5	16	19
SuSy1	2528	EXON	GG	GTCTTGACAGG,GACAGG	37.5	36	22
SuSy1	2783	3'UTR	CC	CCC	214	122	25
TUA1	53	5'UTR	ATT	ATTT	214	52	30
TUA1	152	EXON	ATATATATAT	ATAT	214	85	25
TUA1	250	EXON	GCCGCCGCC	GCC	64.5	52	24
TUA1	409	EXON	CAG	CAGGTAG,CCACAG	85.6	24	37
TUA1	645	EXON	AA	AAGTAATATATCCA	84.5	27	32
TUA1	1018	EXON	GT	GTAACAACT	127	54	38
TUA1	2007	3'UTR	CATTA	CATTATGCTGATTA	23.5	5	27
UBILIG	135	5'UTR	CT	C	82.5	115	39
UBILIG	653	EXON	GT	GGTCAT,G	96.5	38	42
UBILIG	1042	EXON	TTTTC	TGAGTTTC	163	42	41
UBILIG	1428	3'UTR	TCTCT	TCT,T	217	170	41
UGDH	159	5'UTR	CTCTC	CTCTCTCTCTC	206	65	23
UGDH	237	5'UTR	GGT	GGTAAATCCCCGT	35.5	25	26
UGDH	2042	3'UTR	ATTT	ATT	199	145	41
UGT	657	EXON	G	GTATATTCGC,GC	7.35	22	33
VND6	393	5'UTR	GTCTC	GTCTCTC	17.5	40	38
VND6	580	EXON	AAGAG	AAATGTGGGCAGAG,AGAG,AAG	99.5	45	33
VND6	851	EXON	T	TACTTGAA,TA	53.5	30	41
VND6	1966	3'UTR	GGGGGGGGG	GG,G,GGG	214	92	36
VND6	2212	3'UTR	TTTTT	TTT,TTTT,TT	84.5	186	42
VND7	105	5'UTR	CC	CTTAAATGCAGCC	82.5	19	27
VND7	275	EXON	AA	ACGCCTGTGTACA	94.5	30	35
VND7	548	EXON	A	AATGTACTGCA	93.5	32	38
VND7	1503	3'UTR	TTGCCATTTG	TTG	142	23	33
WND1	6	5'UTR	A	AACCCA,AGAAGATACCCAACCCA	3.25	6	28
WND1	253	EXON	AA	ATGTA	92.6	37	39
WND1	524	EXON	GGG	GGTAGG,GG	30.2	29	41
WND1	1520	3'UTR	GTCTTAAC	GTCTTAACCAAAGATCTTAAC	18.5	8	23
WRKY1	59	5'UTR	A	AGA	137	57	34
WRKY1	89	5'UTR	G	GG	151	99	37
WRKY1	231	5'UTR	TTT	TT	75.5	123	41
WRKY1	325	5'UTR	G	GGT,GGTA	39.5	46	40
WRKY1	851	EXON	TGG	TGGTAAGCTTGAGG	141	35	36
WRKY1	1038	EXON	G	GCAGATG	152	29	37
WRKY1	1919	EXON	AAA	ATTAA,A	21.5	42	39
WRKY1	2076	EXON	GAGT	GTCACTGTCAGT	45.5	35	34
WRKY1	2760	3'UTR	GTTT	GTT	214	150	41
WUS1	50	EXON	CC	CCNAC	185	44	39
XCP	515	EXON	AGGG	AGG	63.7	18	42
XCP	881	EXON	CAA	CAAGTAA	89.7	40	39
XCP	1372	3'UTR	TAAA	TAA	214	183	37
XTH	5	5'UTR	T	TAGCACCACCACCAT	36.4	4	31
XTH	415	EXON	T	TGTTATGCAGTT	115	21	39
XTH	608	EXON	GTA	GTAAGTA	30	15	21
XTH	1073	3'UTR	T	TCG	29.5	152	38
XYL	434	EXON	A	ACTTCCTC,ACT	5.77	7	29
XYL	486	EXON	GAG	GAACCAG,G	60.6	15	29
XYL	813	EXON	ATA	ATGTA	56.6	40	26
XYL	974	EXON	GAGAG	GGTAATAAGAG,GAG,GGTAAAGAG	48	50	35
XYL	1327	EXON	AC	A,AGC	57	23	39
XYL	1502	EXON	T	TTTG	62.7	46	34
XYL	2042	EXON	GCTCC	G,GGTAACTCC	34.5	36	42
XYL	3295	3'UTR	TAAA	TAAAA	214	180	40
Znf1	27	5'UTR	TCTC	TCTCTC	56.7	23	28
Znf1	166	5'UTR	TCTCTC	TCTC	214	124	32
Znf1	746	EXON	AG	AGGTACAAAAAAATTG	75.2	18	31
Znf1	1159	EXON	G	GT	41.5	32	39
Znf1	1309	3'UTR	TAAA	TAA	214	110	41
Znf1	1335	3'UTR	CCCCCCC	CCCCCC	96.5	130	41
