# Supplementary material for: Development of Genetic Markers in Eucalyptus Species by Target Enrichment and Exome Sequencing
Source: PLoS One. 2015 Jan 20;10(1):e0116528. doi: 10.1371/journal.pone.0116528 (PMC4300219; doi:10.1371/journal.pone.0116528)
Supplement: S5 Table — B, Details of InDels documented in E. grandis across reference sequence. (XLS) [file pone.0116528.s005.xls]

## Sheet: SNV
Table S5a: Details of SNVs documented in E. grandis across reference sequence
Gene ID	Position	Region	Ref_Base	Alt_Base	Quality	Read_depth	Mapping_Quality	Gapped/Ungapped
4CL	113	5'UTR	G	A	21	25	35	Gapped
4CL	325	EXON	A	G	107	11	42	Both
4CL	533	EXON	T	A	4.13	9	38	Gapped
4CL	1203	EXON	A	T	28	22	39	Gapped
4CL	1209	EXON	A	G	20	22	39	Gapped
ACO1	70	5'UTR	G	A,T	41	76	20	ungapped
ACO1	141	EXON	C	T	23	101	28	Gapped
ACO1	236	EXON	C	T	6.2	26	20	ungapped
ACO1	333	EXON	A	T	7.8	113	26	Gapped
ACO1	414	EXON	G	A	9.52	46	24	Both
ACO1	436	EXON	A	G	4.13	42	22	Gapped
ACO1	479	EXON	A	G	44	75	26	Gapped
ACO1	498	EXON	T	C,A	9.52	90	25	Gapped
ACO1	563	EXON	G	A	26	113	26	Gapped
ACO1	572	EXON	T	C,A	94	72	20	ungapped
ACO1	629	EXON	T	C	3.01	98	28	Gapped
ACO1	650	EXON	C	T	119	96	30	Gapped
ACO1	665	EXON	C	A	137	88	29	Both
ACO1	683	EXON	C	G,T	28	92	28	Gapped
ACO1	710	EXON	C	T,G	21	74	28	Gapped
ACO1	710	EXON	C	T	16.1	39	20	ungapped
ACO1	725	EXON	C	A,T	28	55	27	Gapped
ACO1	725	EXON	C	A	40	31	20	ungapped
ACO1	797	EXON	G	A	19.1	29	20	ungapped
ACO1	880	EXON	C	T	225	122	31	Both
ACO1	884	EXON	A	C	216	122	32	Both
ACO1	896	EXON	G	A	117	124	31	Gapped
ACO1	927	EXON	A	G	123	133	31	Both
ACO1	930	EXON	A	G	61	134	31	Both
ACO1	986	EXON	C	G	225	101	32	Both
ACO1	995	EXON	G	A	61	101	33	Both
ACO1	1030	EXON	T	C,A	153	140	36	Gapped
ACO1	1104	3'UTR	C	T	225	185	37	Both
ACO1	1128	3'UTR	T	C	73	181	38	Gapped
ACO1	1216	3'UTR	T	G	89	111	39	Both
ADH	43	EXON	G	A	30	22	29	Gapped
ADH	214	EXON	G	A	3.52	11	28	Gapped
ADH	330	EXON	C	T	6.98	23	25	Gapped
ADH	333	EXON	G	T	17.1	23	25	Gapped
ADH	366	EXON	C	T	56	16	26	Gapped
ADH	441	EXON	T	C	10.4	26	18	Both
ADH	525	EXON	T	C	148	99	18	Both
ADH	1064	EXON	A	G	42	121	21	Gapped
ADH	1097	EXON	G	A	6.2	147	18	Gapped
ADH	1116	EXON	G	A	23	154	19	Gapped
ADH	1145	EXON	A	C	56	156	20	Gapped
ADH	1161	EXON	C	T	56	146	20	ungapped
ADH	1215	EXON	T	C	18.1	88	20	ungapped
ADH	1627	EXON	A	G	20	17	26	Both
ADH	1641	EXON	T	C	19.1	31	29	Gapped
ADH	1664	EXON	T	C	91	49	30	Gapped
ADH	1680	EXON	A	G,C	50	66	30	Gapped
ADH	1764	EXON	A	G	82	46	26	Both
ADH	1824	EXON	G	A	65	62	30	Both
ADH	1861	EXON	A	G	42	103	32	Gapped
ADH	1929	3'UTR	G	T	119	149	34	Both
ADH	1969	3'UTR	T	C	3.54	159	34	Gapped
ADH	2024	3'UTR	C	T	75	161	41	Gapped
ADH	2058	3'UTR	A	G	30	164	35	Gapped
ADH	2060	3'UTR	T	A	37	165	35	Gapped
ADH	2154	3'UTR	C	T	72	25	34	Both
AP2L	952	3'UTR	C	T	129	150	41	Gapped
ARF	214	5'UTR	C	G	222	59	42	Both
ARF2	1407	EXON	G	T	6.2	22	21	Gapped
ASP	22	EXON	A	G	3.01	13	29	Gapped
ASP	54	EXON	G	A	16.1	33	34	Gapped
ASP	59	EXON	G	A	183	41	34	Both
ASP	62	EXON	G	A	98	41	34	Both
ASP	64	EXON	G	C	35	43	34	Gapped
ASP	121	EXON	G	A	154	59	37	Both
ASP	149	EXON	C	T	225	59	37	Both
ASP	211	EXON	G	A	145	66	38	Both
ASP	225	EXON	C	T	4.13	68	38	Gapped
ASP	333	EXON	G	T	8.64	103	37	Gapped
ASP	351	EXON	A	G	64	100	37	Gapped
ASP	364	EXON	A	G	28	99	37	Gapped
ASP	367	EXON	G	C	4.77	94	37	Gapped
ASP	392	EXON	C	G	13.2	90	37	Gapped
ASP	471	EXON	G	A	95	85	40	Both
ASP	492	EXON	G	A	148	86	41	Both
ASP	525	EXON	C	T	177	66	40	Both
ASP	586	EXON	A	G	215	68	34	Both
ASP	656	EXON	T	C	147	60	36	Both
ASP	699	EXON	G	A	125	84	27	Both
ASP	705	EXON	C	G	97	87	27	Both
ASP	715	EXON	G	T	224	93	26	Gapped
ASP	721	EXON	A	T	222	98	27	Both
ASP	750	EXON	A	G	143	109	27	Both
ASP	765	EXON	C	A	225	110	28	Both
ASP	798	EXON	A	G	24	122	29	Gapped
ASP	810	EXON	A	G	225	125	30	Both
ASP	816	EXON	T	C	222	125	30	Both
ASP	819	EXON	C	A	62	127	31	Gapped
ASP	826	EXON	C	T,A	14.2	126	32	Gapped
ASP	833	EXON	T	C,A	65	115	32	Gapped
ASP	855	EXON	T	C	23	117	34	Gapped
ASP	945	EXON	A	G	31	108	35	Gapped
BFN1	48	EXON	A	C	39.5	5	26	Gapped
BFN1	404	EXON	A	G	34.1	9	16	Gapped
BFN1	543	EXON	T	G	5.64	6	21	Gapped
BFN1	1153	3'UTR	C	T	225	70	40	Both
BP	424	EXON	A	G	209	51	42	Both
BP	605	EXON	C	T	11.3	53	40	Gapped
bZIP	47	EXON	T	A	6.98	42	40	Both
bZIP	204	EXON	C	A	161	117	39	Both
bZIP	230	EXON	C	A	138	113	39	Both
bZIP	242	EXON	C	G	225	118	39	Both
bZIP	278	EXON	C	T	125	119	39	Both
bZIP	325	EXON	C	A	160	127	40	Both
bZIP	389	EXON	T	C	225	89	42	Both
bZIP	447	EXON	G	A	141	76	42	Both
bZIP	493	EXON	A	G	225	85	42	Both
bZIP	546	EXON	G	A	222	116	42	Both
bZIP	710	EXON	T	C	221	100	39	Both
C3H	39	5'UTR	A	C	37	24	36	Both
C3H	55	5'UTR	G	A	194	37	37	Both
C3H	120	EXON	C	G	90	45	20	ungapped
C3H	179	EXON	G	T	25	26	35	Both
C3H	185	EXON	G	A	121	25	35	Gapped
C3H	191	EXON	C	A	44	29	37	Gapped
C3H	215	EXON	C	T	85	37	38	Gapped
C3H	225	EXON	C	T	113	42	38	Both
C3H	235	EXON	T	G	29	49	37	Gapped
C3H	266	EXON	C	T	209	70	36	Both
C3H	269	EXON	G	A	67	71	36	Gapped
C3H	297	EXON	A	T,G	225	79	36	Both
C3H	351	EXON	A	C	130	62	32	Both
C3H	363	EXON	C	T,G	104	50	30	Gapped
C3H	363	EXON	C	T	7.8	24	20	ungapped
C3H	380	EXON	G	A	71	48	28	Gapped
C3H	390	EXON	G	A	66	45	30	Gapped
C3H	406	EXON	G	A	83	49	32	Gapped
C3H	413	EXON	C	A	42	52	32	Both
C3H	415	EXON	A	T	171	55	33	Gapped
C3H	458	EXON	C	G	24	54	35	Gapped
C3H	473	EXON	G	C	17.1	42	35	Both
C3H	476	EXON	G	A	38	42	35	Both
C3H	487	EXON	C	A	90	46	36	Both
C3H	623	EXON	C	T,A	6.2	41	26	Gapped
C3H	629	EXON	C	A	3.01	46	26	Gapped
C3H	649	EXON	C	T	17.1	65	26	Gapped
C3H	653	EXON	T	C	23	68	26	Gapped
C3H	712	EXON	C	G	86	90	26	Gapped
C3H	729	EXON	C	G	77	85	28	Gapped
C3H	751	EXON	C	T	93	69	27	Gapped
C3H	776	EXON	T	C	46	53	30	Gapped
C3H	787	EXON	T	A	64	50	28	Gapped
C3H	821	EXON	C	T	100	52	32	Both
C3H	908	EXON	C	T	9.52	63	37	Gapped
C3H	1003	EXON	C	T	55	52	35	Both
C3H	1022	EXON	G	A	22	78	35	Gapped
C3H	1028	EXON	G	C	53	84	36	Both
C3H	1052	EXON	G	T	136	110	38	Both
C3H	1150	EXON	C	T	93	101	41	Both
C3H	1246	EXON	G	A	73	61	40	Both
C3H	1268	EXON	A	G	225	60	40	Both
C3H	1382	EXON	C	T	76	56	35	Gapped
C3H	1388	EXON	A	G	119	58	36	Gapped
C3H	1395	EXON	A	C	204	62	35	Gapped
C3H	1451	EXON	C	T	131	89	34	Gapped
C3H	1463	EXON	C	T	115	90	33	Both
C3H	1478	EXON	G	A	211	100	33	Gapped
C3H	1510	EXON	T	C	118	114	32	Gapped
C3H	1523	EXON	C	T	98	109	31	Gapped
C3H	1534	EXON	C	T	210	111	31	Gapped
C3H	1534	EXON	C	T,A	17.1	68	20	ungapped
C3H	1557	EXON	G	T	225	116	32	Gapped
C3H	1645	3'UTR	G	A	109	156	34	Gapped
C3H	1861	3'UTR	C	G	193	173	33	Both
C3H	1892	3'UTR	T	C	117	179	34	Gapped
C3H	1969	3'UTR	A	G	94	110	35	Both
C3H	2002	3'UTR	C	T	117	55	34	Both
C3H	2036	3'UTR	G	A	37	14	29	Gapped
C3H	2040	3'UTR	G	A	23	9	30	Both
C4H	425	EXON	T	C	199	33	42	Both
C4H	959	EXON	C	G	92	19	30	Both
C4H	1043	EXON	G	A	37.8	12	21	Gapped
CAD1	288	EXON	C	T	50	8	33	Gapped
CAD1	1120	EXON	G	A	3.54	49	36	Gapped
CAD1	1152	EXON	T	G	198	31	33	Both
CAD1	1185	EXON	G	A	53.1	15	21	Gapped
CAD1	1202	EXON	T	C	95.2	17	26	Gapped
CAD1	1207	EXON	C	T	91.1	17	26	Gapped
CAld5H	265	EXON	T	G	7.8	12	20	ungapped
CAld5H	858	EXON	T	G	91	78	20	ungapped
CAld5H	864	EXON	T	C	95	76	20	ungapped
CAld5H	900	EXON	G	C	74	82	20	ungapped
CAld5H	1032	EXON	C	T	55	10	20	ungapped
CAld5H	1041	EXON	A	G	35.2	12	20	ungapped
CAld5H	1126	EXON	T	C	74	29	20	ungapped
CAld5H	1182	EXON	T	C	46	18	20	ungapped
CAld5H	1369	EXON	C	T	28	23	20	ungapped
CCoAOMT1	903	3'UTR	A	G	20	176	42	Both
CCoAOMT1	1075	3'UTR	G	A	102	166	41	Both
CCoAOMT1	1172	3'UTR	G	A	11.3	12	20	ungapped
CCoAOMT1	1239	3'UTR	C	T	20	31	35	Both
CesA1	36	EXON	C	T	11.3	10	36	Both
CesA1	134	EXON	G	A	102	26	29	Both
CesA1	143	EXON	G	A	12.3	23	29	Both
CesA1	315	EXON	C	T	47	11	17	Both
CesA1	322	EXON	T	A	80	13	20	Both
CesA1	396	EXON	A	G	107	22	23	Both
CesA1	585	EXON	C	T	123	114	42	Both
CesA1	708	EXON	G	A	222	28	35	Both
CesA1	721	EXON	A	G	27.3	12	20	ungapped
CesA1	765	EXON	T	C	89	54	39	Both
CesA1	978	EXON	A	G,T	222	85	39	Both
CesA1	1359	EXON	A	G	222	57	35	Both
CesA1	1456	EXON	G	T	32	98	39	Both
CesA1	1872	EXON	A	G	222	65	36	Both
CesA1	1884	EXON	G	A	145	70	38	Both
CesA1	2074	EXON	A	G	163	71	41	Both
CesA1	2151	EXON	A	C	212	91	42	Both
CesA1	2226	EXON	A	C	130	95	40	Both
CesA1	2305	EXON	T	A	209	48	36	Both
CesA1	2376	EXON	A	G	129	33	39	Both
CesA1	2553	EXON	T	C	217	79	41	Both
CesA1	2566	EXON	G	A	222	80	41	Both
CesA1	2580	EXON	T	C	222	87	41	Both
CesA1	2712	EXON	A	G	222	91	42	Both
CesA1	2727	EXON	C	T	131	92	42	Both
CesA1	2817	EXON	C	T	129	83	41	Both
CesA1	2880	EXON	A	G	185	38	40	Both
CesA1	2908	EXON	A	T	187	16	38	Both
CesA2	567	EXON	T	C	196	19	29	Both
CesA2	691	EXON	A	G	222	103	42	Both
CesA2	830	EXON	C	T	222	175	42	Both
CesA2	874	EXON	C	A	222	157	41	Both
CesA2	922	EXON	A	T	81	144	41	Both
CesA2	945	EXON	T	A	222	139	42	Both
CesA2	1240	EXON	A	G	149	29	33	Both
CesA2	1488	EXON	A	G	99	22	34	Both
CesA2	2376	EXON	T	C	56	130	42	Both
CesA2	2691	EXON	C	A	223	102	42	Both
CesA2	2829	EXON	G	T	99	106	42	Both
CesA2	2880	EXON	T	C	222	104	41	Both
CesA2	2946	EXON	T	C	213	91	42	Both
CesA2	3066	EXON	T	C	146	42	38	Both
CesA2	3084	EXON	A	G	205	28	37	Both
CesA2	3088	EXON	T	C	77	27	36	Both
CesA2	3102	EXON	T	C	111	21	36	Gapped
CesA3	232	EXON	C	T	72.2	24	38	Both
CesA3	450	EXON	A	T	69	27	34	Both
CesA3	723	EXON	T	A	103	44	30	Both
CesA3	747	EXON	T	C	79	64	31	Gapped
CesA3	747	EXON	T	C,A	70	41	20	ungapped
CesA3	798	EXON	C	T	136	105	34	Both
CesA3	801	EXON	C	A	222	106	35	Both
CesA3	819	EXON	G	A	195	114	35	Both
CesA3	1008	EXON	T	C	225	90	38	Both
CesA3	1209	EXON	C	T	21	102	32	Gapped
CesA3	1218	EXON	T	G,A	6.2	98	31	Gapped
CesA3	1232	EXON	C	A	4.77	87	30	Gapped
CesA3	1401	EXON	G	A	51	100	40	Both
CesA3	1473	EXON	T	C,A	222	91	39	Gapped
CesA3	1473	EXON	T	C	204	79	20	ungapped
CesA3	1518	EXON	A	G	185	50	37	Both
CesA3	1541	EXON	T	A	147	30	35	Both
CesA3	1578	EXON	C	T	95.2	23	22	Both
CesA3	1735	EXON	G	A	222	52	32	Both
CesA3	1743	EXON	C	T	114	46	30	Both
CesA3	1749	EXON	T	C	222	40	31	Both
CesA3	1944	EXON	G	A	50	25	39	Both
CesA3	2133	EXON	G	A	122	39	37	Both
CesA3	2205	EXON	C	T,G	77	41	32	Both
CesA3	2265	EXON	A	T	33	118	39	Both
CesA3	2892	EXON	G	A	115	181	42	Both
CesA3	3027	EXON	A	C	180	96	39	Both
CesA4	187	5'UTR	G	C	34.5	8	28	Gapped
CesA4	246	5'UTR	A	G	204	36	35	Both
CesA4	261	5'UTR	T	A	222	41	35	Both
CesA4	325	5'UTR	G	A	64	15	29	Both
CesA4	445	EXON	A	G	225	63	37	Both
CesA4	667	EXON	A	G	100	120	38	Both
CesA4	727	EXON	T	C	222	73	35	Both
CesA4	766	EXON	G	A	15.1	29	29	Gapped
CesA4	870	EXON	A	C	19.1	10	19	Gapped
CesA4	877	EXON	C	T	10.4	7	15	Gapped
CesA4	920	EXON	C	A	30	39	25	Gapped
CesA4	1029	EXON	C	A,T	33	78	27	Gapped
CesA4	1029	EXON	C	A	85	55	20	ungapped
CesA4	1321	EXON	G	A,T	78	61	31	Gapped
CesA4	1321	EXON	G	A	89	66	20	ungapped
CesA4	1609	EXON	C	T	222	123	41	Both
CesA4	1757	EXON	A	G	99	53	32	Both
CesA4	1927	EXON	A	G	36.3	20	21	Both
CesA4	2008	EXON	G	A	110	55	25	Both
CesA4	2131	EXON	C	T	225	85	36	Both
CesA4	2183	EXON	A	G	37.3	16	20	ungapped
CesA4	2470	EXON	G	A	90	33	28	Both
CesA4	2611	EXON	C	T	53	42	27	Both
CesA4	2849	EXON	C	A	225	126	41	Both
CesA4	2866	EXON	C	T	132	112	41	Gapped
CesA4	3469	3'UTR	C	A	222	104	42	Both
CesA4	3559	3'UTR	C	T	153	99	41	Both
CesA4	3872	3'UTR	C	T	225	112	41	Both
CesA4	3908	3'UTR	C	A	211	54	41	Both
CesA4	3917	3'UTR	A	G	139	41	41	Both
CesA5	42	5'UTR	A	G	40.5	4	20	ungapped
CesA5	161	EXON	G	C	13.2	8	20	ungapped
CesA5	214	EXON	C	A	13.2	19	26	Gapped
CesA5	352	EXON	C	T	11.3	63	32	Gapped
CesA5	456	EXON	T	C	222	142	33	Both
CesA5	479	EXON	T	C	225	109	30	Both
CesA5	502	EXON	C	T	137	73	26	Both
CesA5	539	EXON	A	G	49	46	16	Gapped
CesA5	566	EXON	G	A	37	51	25	Gapped
CesA5	566	EXON	G	A,T	30	36	20	ungapped
CesA5	589	EXON	T	C	75	91	26	Gapped
CesA5	594	EXON	T	C	66	97	26	Gapped
CesA5	638	EXON	G	A	101	156	27	Gapped
CesA5	643	EXON	A	G	10.4	159	27	Gapped
CesA5	662	EXON	C	G	36	169	27	Gapped
CesA5	778	EXON	A	G	6.98	54	25	Gapped
CesA5	801	EXON	A	T	4.77	13	20	ungapped
CesA5	819	EXON	C	G	78	40	28	Both
CesA5	881	EXON	G	T	54	76	33	Both
CesA5	899	EXON	C	T	114	74	34	Gapped
CesA5	912	EXON	G	C,A	151	68	34	Both
CesA5	964	EXON	T	C	78	57	27	Gapped
CesA5	964	EXON	T	C,A	101	64	20	ungapped
CesA5	965	EXON	T	C	4.13	62	20	ungapped
CesA5	970	EXON	T	C	106	51	26	Both
CesA5	1020	EXON	T	C,A	25	54	28	Gapped
CesA5	1020	EXON	T	C	40	51	20	ungapped
CesA5	1056	EXON	G	A	96	94	32	Gapped
CesA5	1063	EXON	A	G	52	130	20	ungapped
CesA5	1095	EXON	A	G	133	135	35	Gapped
CesA5	1116	EXON	C	A	3.01	146	36	Gapped
CesA5	1211	EXON	A	G	112	95	36	Both
CesA5	1320	EXON	T	C	70	95	26	Gapped
CesA5	1349	EXON	G	T	62	123	27	Gapped
CesA5	1365	EXON	G	C,A	90	124	28	Gapped
CesA5	1381	EXON	G	A	57	119	27	Gapped
CesA5	1393	EXON	T	C	20	114	26	Gapped
CesA5	1407	EXON	T	C	110	93	30	Gapped
CesA5	1407	EXON	T	C,A	99	98	20	ungapped
CesA5	1464	EXON	T	A	3.54	10	20	ungapped
CesA5	1557	EXON	G	A	5.46	125	27	Both
CesA5	1560	EXON	C	T	54	129	28	Gapped
CesA5	1590	EXON	G	T,A	169	153	31	Both
CesA5	1652	EXON	G	C	11.3	175	36	Gapped
CesA5	1709	EXON	G	C	4.77	187	35	Gapped
CesA5	1753	EXON	T	C	83	169	20	ungapped
CesA5	1760	EXON	T	C	222	182	33	Both
CesA5	1770	EXON	A	C,T,G	6.98	181	32	Gapped
CesA5	1835	3'UTR	C	A	44	153	26	Gapped
CesA5	1891	3'UTR	G	A	47	43	20	ungapped
CesA5	1899	3'UTR	G	T	39	27	20	ungapped
CesA5	1920	3'UTR	T	C	29	161	14	Gapped
CesA5	1936	3'UTR	T	C	38	30	20	ungapped
CesA5	1975	3'UTR	A	G	4.77	103	20	ungapped
CesA5	1979	3'UTR	G	A	104	111	20	ungapped
CesA5	2000	3'UTR	G	T	81	143	20	ungapped
CesA5	2066	3'UTR	T	A	32	112	20	ungapped
CesA6	114	EXON	C	T	225	49	36	Both
CesA6	246	EXON	G	T	94	115	40	Gapped
CesA6	319	EXON	T	A	116	164	41	Both
CesA6	505	EXON	C	T	18.1	98	38	Gapped
CesA6	534	EXON	T	C	225	122	40	Both
CesA6	705	EXON	C	T	225	149	39	Both
CesA6	738	EXON	T	A	137	103	37	Both
CesA6	877	EXON	T	C	119	46	31	Both
CesA6	1107	EXON	C	T	125	54	34	Both
CesA6	1131	EXON	G	A	222	86	36	Both
CesA6	1420	EXON	T	C,A	33	160	41	Both
CesA6	1497	EXON	C	G	47	137	39	Both
CesA6	1734	EXON	G	A	132	71	32	Gapped
CesA6	1771	EXON	T	C	26	30	20	ungapped
CesA6	1811	EXON	G	A	19.1	84	35	Both
CesA6	1934	EXON	A	G	118	189	20	ungapped
CesA6	2232	EXON	C	A,G	169	163	42	Both
CesA6	2366	EXON	C	G	225	185	41	Gapped
CesA6	2366	EXON	C	G,T	7.8	179	20	ungapped
CesA6	2377	EXON	A	G	222	186	41	Both
CesA6	2493	EXON	T	C	49	188	42	Both
CesA6	2560	EXON	T	C,A	102	181	20	ungapped
CesA6	2635	EXON	T	G	207	188	40	Both
CesA6	3072	3'UTR	C	A	22	188	20	ungapped
CesA6	3169	3'UTR	G	T	6.2	44	39	Both
CKX	45	EXON	C	T	68	31	33	Gapped
CKX	52	EXON	A	T	4.13	41	34	Gapped
CKX	96	EXON	C	T	29	76	34	Both
CKX	107	EXON	C	T	138	88	34	Gapped
CKX	110	EXON	T	C	89	91	35	Both
CKX	127	EXON	T	A	3.54	100	36	Gapped
CKX	147	EXON	A	T	89	106	37	Both
CKX	204	EXON	A	T	225	95	40	Both
CKX	251	EXON	G	A	140	113	41	Both
CKX	307	EXON	C	G	197	112	41	Both
CKX	625	EXON	A	C	6.98	32	34	Gapped
CKX	663	EXON	T	A	52	67	37	Both
CKX	752	EXON	G	C	180	110	35	Gapped
CKX	759	EXON	A	G	161	113	35	Gapped
CKX	764	EXON	C	T	58	112	35	Gapped
CKX	782	EXON	A	G	176	103	34	Gapped
CKX	790	EXON	C	G	74	103	35	Gapped
CKX	837	EXON	A	G	101	57	34	Both
CKX	969	EXON	G	A	225	104	40	Both
CKX	986	EXON	A	G	85	108	39	Both
CKX	1052	EXON	A	G	73	115	40	Gapped
CKX	1118	EXON	A	G	111	56	36	Gapped
CKX	1173	EXON	C	T	29	46	32	Both
CKX	1212	EXON	T	G	39	91	34	Gapped
CKX	1216	EXON	G	A	225	96	35	Both
CKX	1283	EXON	T	A	94	122	37	Both
COMT1	77	5'UTR	T	A,G	12.3	61	36	Gapped
COMT1	83	5'UTR	A	C,T	37	67	36	Gapped
COMT1	106	EXON	C	T	26	87	36	Gapped
COMT1	302	EXON	G	A	11.3	88	30	Gapped
COMT1	323	EXON	A	G	47	80	30	Gapped
COMT1	356	EXON	T	C	46	87	32	Gapped
COMT1	366	EXON	G	A	10.4	82	32	Gapped
COMT1	380	EXON	T	C	18.1	83	39	Gapped
COMT1	395	EXON	T	C	37	75	34	Gapped
COMT1	489	EXON	G	C	92	45	30	Gapped
COMT1	492	EXON	A	G	94	43	30	Gapped
COMT1	497	EXON	A	T	62	38	30	Gapped
COMT1	505	EXON	T	A	39	31	30	Gapped
COMT1	508	EXON	C	T	34	30	30	Gapped
COMT1	585	EXON	G	C,A	4.77	78	28	Gapped
COMT1	617	EXON	C	T,G	17.1	100	30	Gapped
COMT1	711	EXON	A	G	18.1	95	36	Gapped
COMT1	728	EXON	T	C	7.8	98	32	Gapped
COMT1	891	EXON	A	T	27.5	5	20	ungapped
COMT1	894	EXON	A	C	78	22	31	Both
COMT1	984	EXON	G	A,T	110	112	29	Gapped
COMT1	1142	EXON	T	C	20	152	33	Gapped
COMT1	1144	EXON	G	A	23	151	31	Gapped
COMT1	1171	EXON	G	A,C	86	164	33	Gapped
COMT1	1173	EXON	G	A	153	163	32	Gapped
COMT1	1210	3'UTR	T	C	4.77	171	36	Gapped
CRE	294	EXON	T	C	78.2	56	38	Both
CRE	852	EXON	C	T	126	110	40	Both
CRE	1122	EXON	G	A	176	46	35	Both
CRE	1353	EXON	G	A	222	111	38	Both
CRE	2615	EXON	C	A	145	125	41	Both
CRE	3124	3'UTR	A	G	59	173	42	Both
CRE	3376	3'UTR	G	T	58	16	38	Gapped
DHN	135	5'UTR	G	A	222	68	41	Both
DHN	551	EXON	A	G	157	30	38	Both
DHN	622	EXON	A	T	164	120	41	Both
DHN	704	3'UTR	G	T	211	185	41	Both
DIR1	322	EXON	A	G	77	128	42	Both
DIR1	350	EXON	C	T	225	127	41	Both
DIR1	460	EXON	C	T	106	40	40	Both
DOF1	527	EXON	C	T	126	39	20	ungapped
DOF1	902	EXON	G	C	138	45	20	ungapped
DOF1	927	EXON	T	A	122	48	20	ungapped
DOF1	1175	EXON	T	C	104	91	20	ungapped
DREB1	699	3'UTR	C	A	225	109	42	Both
DREB1	949	3'UTR	C	T,G	135	140	42	Both
DUF1	94	EXON	G	A	21	63	36	Both
DUF1	103	EXON	G	A	81	69	34	Both
DUF1	158	EXON	G	A	4.13	33	31	Both
DUF1	263	EXON	G	A	130	64	35	Gapped
DUF1	280	EXON	T	C	111	62	34	Both
DUF1	293	EXON	G	C	99	58	32	Both
DUF1	299	EXON	G	A	200	53	33	Both
ERF	18	EXON	T	C	56	16	34	Both
ERF	58	EXON	C	T	13.2	65	34	Both
ERF	248	EXON	A	G	8.64	150	28	Gapped
ERF	270	EXON	C	G	162	153	27	Both
ERF	316	EXON	C	G	81	102	20	ungapped
ERF	341	EXON	G	A	10.4	151	26	Both
ERF	350	EXON	T	C,A	36	146	26	Gapped
ERF	405	EXON	A	G,T	117	146	30	Gapped
ERF	405	EXON	A	G	121	115	20	ungapped
ERF	460	EXON	A	C	223	142	32	Both
ERF	465	EXON	T	C	111	135	33	Gapped
ERF	465	EXON	T	C,A	83	123	20	ungapped
ERF	477	EXON	A	G	68	144	32	Gapped
ERF	550	EXON	T	A	37	94	34	Gapped
ERF	561	EXON	T	C	179	88	34	Gapped
ERF	595	EXON	A	G	223	91	34	Gapped
ERF	629	EXON	T	C	131	115	34	Gapped
ERF	646	EXON	A	C	94	129	34	Gapped
ERF	657	EXON	C	G	221	133	35	Both
ERF	732	3'UTR	A	G	86	109	37	Both
EXPA	974	3'UTR	C	T	76	160	39	Both
EXPB	22	5'UTR	G	A	69	28	34	Gapped
EXPB	68	EXON	G	A	12.3	83	36	Gapped
EXPB	187	EXON	C	T	12.3	47	20	ungapped
EXPB	256	EXON	C	A	15.1	8	20	Gapped
EXPB	347	EXON	T	C	105	21	25	Both
EXPB	359	EXON	G	A,T	7.8	30	26	Gapped
EXPB	359	EXON	G	A	30.2	11	20	ungapped
EXPB	377	EXON	G	A	56	48	29	Gapped
EXPB	386	EXON	T	C	74	56	30	Both
EXPB	422	EXON	C	T	68	69	31	Both
EXPB	432	EXON	G	A	96	72	32	Gapped
EXPB	440	EXON	C	T	31	75	32	Gapped
EXPB	466	EXON	C	A	84	60	31	Gapped
EXPB	488	EXON	C	T	33	39	29	Gapped
EXPB	503	EXON	C	T	19.1	29	27	Gapped
EXPB	540	EXON	A	G	34	14	20	ungapped
EXPB	610	EXON	C	T	41	110	29	Gapped
EXPB	632	EXON	T	G	165	123	30	Both
EXPB	638	EXON	C	T	75	122	31	Gapped
EXPB	644	EXON	C	T	12.3	121	31	Gapped
EXPB	770	EXON	T	C	173	151	34	Both
EXPB	842	EXON	C	T,A	6.98	137	20	ungapped
EXPB	848	EXON	G	C,A	4.13	171	32	Gapped
EXPB	868	EXON	A	G	52	172	32	Gapped
EXPB	1057	3'UTR	G	T	25	88	26	Gapped
EXPB	1060	3'UTR	T	G	222	82	26	Both
EXPB	1068	3'UTR	T	G	23	72	27	Gapped
EXPB	1070	3'UTR	A	G	59	68	27	Gapped
EXPB	1098	3'UTR	C	T	17.1	25	32	Gapped
F5H	265	EXON	T	G	8.64	9	20	ungapped
F5H	656	EXON	C	G	4.13	20	20	ungapped
F5H	858	EXON	T	G	98	67	20	ungapped
F5H	864	EXON	T	C	100	67	20	ungapped
F5H	900	EXON	G	C	93	69	20	ungapped
F5H	1032	EXON	C	T	46.1	7	20	ungapped
F5H	1041	EXON	A	G	8.64	9	20	ungapped
F5H	1182	EXON	T	C	13.2	16	20	ungapped
GA20	252	EXON	C	T	130	80	42	Both
GA20	282	EXON	G	A	159	65	42	Both
GA20	463	EXON	G	A	126	96	42	Both
GA20	522	EXON	T	C,A	219	84	41	Both
GA20	858	EXON	T	C	222	99	40	Both
GA20	925	EXON	G	A	73	62	37	Both
GA20	1043	EXON	G	A	99	66	39	Both
GA20	1350	3'UTR	C	G	124	177	41	Gapped
GA20	1381	3'UTR	G	C	225	188	40	Gapped
GA20	1414	3'UTR	G	A	167	178	42	Gapped
GA20	1414	3'UTR	G	A,C	152	186	20	ungapped
GA20	1579	3'UTR	C	T	225	175	41	Both
GATA1	540	EXON	G	A	96	20	42	Both
GLU	191	EXON	A	G	45.3	6	35	Both
GLU	443	EXON	C	T	28.5	4	42	Both
GLU	539	EXON	A	G	92	80	37	Both
GLU	632	EXON	T	A	222	89	33	Both
GLU	638	EXON	G	A	200	89	32	Both
GLU	665	EXON	C	T	170	88	31	Both
GLU	683	EXON	A	T	24	77	29	Both
GLU	686	EXON	T	C	109	76	30	Both
GLU	689	EXON	T	C	88	76	29	Gapped
GLU	764	EXON	T	C	3.01	15	24	Gapped
GLU	980	EXON	C	A	63	31	37	Both
GLU	1073	EXON	C	G	114	65	41	Both
GLU	1196	EXON	G	T	124	26	42	Both
GLU	1335	EXON	G	T	225	67	42	Both
GLU	1738	3'UTR	C	T	197	188	42	Both
GLU	1900	3'UTR	T	C	84	44	40	Both
GRAS1	490	EXON	G	T	125	80	42	Both
GRAS1	846	EXON	C	G	3.54	56	42	Gapped
GRAS1	1527	EXON	G	A	222	41	42	Both
GRAS1	1550	EXON	G	T	114	60	42	Both
GT	64	EXON	G	C	35	63	32	Both
GT	111	EXON	T	G	195	97	27	Both
GT	202	EXON	A	G	6.2	80	33	Gapped
GT	274	EXON	A	T,G	161	85	41	Gapped
GT	274	EXON	A	T	99	79	20	ungapped
GT	558	EXON	G	A,C	225	105	42	Both
GT	1185	EXON	A	G	4.77	171	28	Both
GT	1252	EXON	A	G	85	172	27	Both
GT	1261	EXON	G	A	80	136	20	ungapped
GT	1285	EXON	T	A	6.98	169	29	Gapped
GT	1293	EXON	A	G	13.2	164	29	Gapped
GT	1313	EXON	G	C,T	32	156	30	Gapped
GT	1313	EXON	G	C	100	149	20	ungapped
GT	1315	EXON	A	G	7.8	155	30	Gapped
GT_1	373	EXON	C	T	173	104	42	Both
GT_1	696	EXON	T	C	139	124	41	Both
GT_1	703	EXON	C	G	157	120	41	Both
GT_1	931	EXON	T	A,C	91	65	41	Both
GT_1	985	EXON	T	C	61	51	38	Both
GT_1	1020	EXON	A	G	38	28	36	Both
GT_1	1081	EXON	A	C	174	52	36	Gapped
GT_1	1098	EXON	T	A	65	77	37	Gapped
GT_1	1107	EXON	C	T	225	85	36	Gapped
GT_1	1192	3'UTR	T	C	225	85	39	Both
HB	265	5'UTR	G	A	18	3	42	Both
HB	864	EXON	C	T	225	170	40	Gapped
HB	917	EXON	T	A	225	179	39	Gapped
HB	935	EXON	C	A	58	180	39	Gapped
HB	959	EXON	G	T	27	184	39	Gapped
HB	1364	3'UTR	T	C	220	82	41	Gapped
HB	1392	3'UTR	G	A	225	128	41	Both
HB	1404	3'UTR	G	A,T	225	139	41	Both
HB	1451	3'UTR	G	A	225	175	41	Both
HB	1604	3'UTR	G	A	53	134	31	Gapped
HB	1626	3'UTR	T	G	59	138	32	Gapped
HB1ClassIII	209	5'UTR	A	G	72	67	20	ungapped
HB1ClassIII	314	5'UTR	T	C	81	62	20	ungapped
HB1ClassIII	717	5'UTR	T	C	124	151	42	Both
HB1ClassIII	912	5'UTR	T	C	169	165	42	Both
HB1ClassIII	980	5'UTR	T	G	96	132	42	Both
HB1ClassIII	2239	EXON	T	C	33.2	6	20	ungapped
HB1ClassIII	2386	EXON	C	T	143	103	39	Both
HB1ClassIII	3421	EXON	T	A	4.77	21	33	Gapped
HB1ClassIII	3424	EXON	T	C	7.8	21	33	Gapped
HB1ClassIII	3433	EXON	T	C	42	18	33	Gapped
HB1ClassIII	3535	EXON	A	G	222	70	38	Both
HB1ClassIII	3547	EXON	A	G	117	83	39	Both
HB1ClassIII	3689	3'UTR	A	G	222	187	42	Both
HB1ClassIII	4048	3'UTR	C	T	89	36	20	ungapped
HB1ClassIII	4053	3'UTR	A	G	90	86	40	Gapped
HB1ClassIII	4083	3'UTR	T	C	22	14	20	ungapped
HBIclassII	213	EXON	A	G	144	55	42	Both
HBIclassII	303	EXON	C	T	16.1	62	42	Gapped
HBIclassII	537	EXON	G	T	30.2	10	23	Gapped
HCT	198	5'UTR	T	G,A	77	124	39	Gapped
HCT	207	5'UTR	G	A	195	120	39	Gapped
HCT	258	5'UTR	A	C	50	124	38	Gapped
HCT	316	EXON	G	A	24	152	37	Gapped
HCT	338	EXON	G	T	14.2	163	36	Gapped
HCT	387	EXON	T	C	37	127	37	Gapped
HCT	421	EXON	T	C	157	100	41	Both
HCT	534	EXON	A	C	225	57	42	Both
HCT	540	EXON	G	C	88	59	42	Both
HCT	641	EXON	G	A,C	175	72	42	Both
HCT	757	EXON	T	C	225	84	41	Both
HCT	766	EXON	T	C	76	81	40	Both
HCT	790	EXON	A	T,C	222	77	40	Both
HCT	811	EXON	C	T	137	72	40	Both
HCT	1414	EXON	C	T	175	83	42	Both
HCT	1447	EXON	A	G	225	97	42	Both
HCT	1546	EXON	A	G	161	105	42	Both
HCT	1936	3'UTR	A	C	225	180	42	Both
HCT	1948	3'UTR	T	C	70	178	42	Gapped
HCT	2049	3'UTR	C	T	222	125	42	Both
HDKNOX1	598	EXON	G	A	57	24	32	Both
HDKNOX1	610	EXON	C	T	28	29	34	Gapped
HDKNOX1	850	EXON	G	A	31	23	26	Both
HDKNOX1	1364	3'UTR	G	A	222	89	40	Both
HDKNOX1	1426	3'UTR	T	C	41.1	9	20	ungapped
HYD	25	5'UTR	A	T	13.2	13	36	Gapped
HYD	242	5'UTR	A	G	152	21	27	Both
HYD	885	EXON	G	A	29.3	8	15	Gapped
HYD	1083	EXON	G	A	176	34	38	Both
HYD	1111	EXON	A	G	14.2	27	37	Both
HYD	1310	3'UTR	C	G	97	156	41	Both
HYD	1340	3'UTR	C	T	225	168	42	Both
IAA	157	EXON	T	G,A	43	53	37	Both
IAA	166	EXON	T	C	132	45	36	Both
IAA	187	EXON	C	T	39	29	33	Both
IAA	278	EXON	G	A	9.11	9	18	Gapped
IAA	289	EXON	T	A	48	16	27	Gapped
IAA	509	3'UTR	G	A	225	176	40	Gapped
IAA	645	3'UTR	G	A	104	113	40	Both
IAA	659	3'UTR	G	A	116	98	40	Both
KNOX2	46	5'UTR	A	T	24	26	31	Gapped
KNOX2	91	5'UTR	T	C	174	55	30	Both
KNOX2	140	5'UTR	A	G	15.5	5	20	ungapped
KNOX2	1055	EXON	C	T	225	91	36	Both
KNOX2	1739	3'UTR	C	T	161	189	35	Gapped
KNOX2	1987	3'UTR	T	C	225	174	33	Both
KNOX2	2019	3'UTR	C	T	225	170	34	Gapped
KNOX2	2065	3'UTR	G	A	92	138	34	Gapped
KNOX2	2124	3'UTR	A	T	29	47	36	Both
KNOX2	2135	3'UTR	A	G	65	32	35	Both
KOR	91	5'UTR	A	G	157	71	32	Gapped
KOR	175	5'UTR	T	C	222	96	36	Both
KOR	297	5'UTR	T	C	77	103	40	Both
KOR	382	5'UTR	G	C	173	72	39	Both
KOR	421	5'UTR	C	T	131	54	39	Both
KOR	423	5'UTR	A	G	93	55	37	Both
KOR	457	5'UTR	G	C	169	35	38	Both
KOR	1134	EXON	C	T	56	27	38	Both
KOR	1359	EXON	A	G	128	117	41	Both
KOR	1428	EXON	A	G	163	130	41	Both
KOR	1716	EXON	C	T	162	27	32	Both
KOR	1758	EXON	C	A	28	15	28	Both
KOR	2220	EXON	C	T	220	118	40	Both
KOR	2241	3'UTR	G	C,T	134	111	40	Both
KOR	2249	3'UTR	G	C,A	165	110	40	Both
KOR	2250	3'UTR	C	T	225	110	40	Both
KOR	2283	3'UTR	A	G	222	114	41	Both
KOR	2347	3'UTR	G	A	126	107	41	Both
KOR	2463	3'UTR	T	A	225	147	42	Both
KOR	2538	3'UTR	A	G	61	175	41	Both
KOR	2711	3'UTR	C	T	37	42	20	ungapped
KOR	2715	3'UTR	C	T	10.4	40	20	ungapped
KOR	2725	3'UTR	A	G	104	177	36	Gapped
KOR	2754	3'UTR	G	C	222	172	35	Both
KOR	2814	3'UTR	A	T	29	135	20	ungapped
KOR	2828	3'UTR	G	C,T	225	112	37	Gapped
KOR	2895	3'UTR	T	C	48	17	33	Both
KOR	2898	3'UTR	C	A	28	14	32	Both
LAC	493	EXON	A	C	52	51	31	Both
LAC	494	EXON	A	C	52	52	31	Both
LAC	599	EXON	C	A	3.41	6	21	Gapped
LAC	607	EXON	C	T	13.5	6	21	Gapped
LAC	701	EXON	T	C	24	6	20	ungapped
LAC	714	EXON	A	G	22	6	20	ungapped
LAC2	2204	3'UTR	T	C	225	59	40	Both
LEAFY	50	EXON	T	A	91	41	39	Gapped
LEAFY	55	EXON	G	T	41	46	39	Gapped
LEAFY	191	EXON	G	A	218	52	36	Gapped
LEAFY	205	EXON	G	A	157	37	34	Gapped
LEAFY	210	EXON	C	T	134	31	34	Gapped
LEAFY	214	EXON	C	T	103	30	34	Gapped
LEAFY	228	EXON	G	A	48	20	34	Gapped
LEAFY	250	EXON	C	T,G	9.52	8	34	Gapped
LEAFY	267	EXON	C	T	11.3	6	33	Both
LEAFY	268	EXON	G	A	21	6	33	Gapped
LEAFY	412	EXON	T	A	183	52	40	Gapped
LEAFY	486	EXON	G	T	72	105	40	Gapped
LEAFY	495	EXON	C	G	67	109	40	Gapped
LEAFY	509	EXON	A	C	188	109	40	Gapped
LEAFY	515	EXON	T	C	208	110	40	Gapped
LEAFY	711	EXON	G	T	22	28	35	Both
LEAFY	725	EXON	C	T	125	38	36	Both
LEAFY	765	EXON	T	C	171	63	39	Both
LEAFY	847	EXON	G	A	225	48	37	Both
LEAFY	852	EXON	A	C	225	47	38	Both
LEAFY	891	EXON	C	T	138	50	38	Both
LEAFY	921	EXON	C	T	216	40	39	Both
LIM1	83	5'UTR	T	A	225	82	35	Both
LIM1	227	5'UTR	T	G	225	184	41	Both
LIM1	417	EXON	T	C	60	104	39	Both
MAN	347	EXON	C	T	110	148	42	Both
MAN	656	EXON	C	T	42	92	38	Both
MAN	1139	EXON	C	T	56.1	50	33	Both
MAN	1362	EXON	T	A	61	124	42	Both
MAN	1454	EXON	C	T	222	171	42	Both
MAN	1606	3'UTR	A	G	222	186	42	Both
MAN	1992	3'UTR	G	C	222	64	39	Both
MAX	107	EXON	C	G	34	5	42	Both
MAX	845	EXON	C	G	153	80	40	Both
MAX	866	EXON	G	C	161	92	39	Gapped
MAX	872	EXON	C	G	82	95	40	Gapped
MAX	898	EXON	A	T	225	91	40	Gapped
MAX	949	EXON	G	A	65	103	41	Both
MAX	956	EXON	T	C	144	107	41	Both
MAX	1107	EXON	A	C	103	138	41	Both
MAX	1148	EXON	T	C	147	142	40	Both
MAX	1163	EXON	A	G	115	143	39	Gapped
MAX	1190	EXON	C	T	161	142	39	Gapped
MAX	1223	EXON	G	T	84	140	39	Gapped
MAX	1287	EXON	G	A	163	112	37	Gapped
MAX	1355	EXON	A	G	146	101	36	Gapped
MAX	1496	EXON	A	C	30	144	41	Gapped
MAX	1572	EXON	G	T	156	129	38	Both
MAX	1610	EXON	T	A	103	123	35	Gapped
MAX	1634	EXON	A	C	139	114	34	Gapped
MAX	1652	EXON	T	C	126	116	33	Gapped
MAX	1657	EXON	A	G	34	115	33	Gapped
MAX	1673	EXON	T	A	115	120	33	Gapped
MAX	1682	EXON	C	T	78	117	33	Gapped
MAX	1715	EXON	A	G	93	114	33	Gapped
MAX	1775	EXON	A	G	51	116	32	Gapped
MAX	1826	EXON	C	T	19.1	128	31	Gapped
MAX	1837	EXON	A	G	80	126	31	Gapped
MAX	1877	EXON	T	C	94	124	32	Gapped
MAX	1886	EXON	C	G	91	118	31	Gapped
MAX	1898	EXON	G	A	155	116	31	Gapped
MAX	1904	EXON	G	T	110	113	31	Gapped
MAX	2039	EXON	A	G	25	152	37	Gapped
MAX	2051	EXON	T	C	122	154	37	Gapped
MAX	2093	EXON	T	C	89	152	38	Gapped
MAX	2108	EXON	T	C	144	153	39	Gapped
MAX	2171	3'UTR	C	T,G	160	160	40	Both
MAX	2267	3'UTR	C	T	225	178	36	Gapped
MAX	2269	3'UTR	C	T	225	179	36	Gapped
MAX	2489	3'UTR	G	A	225	156	37	Gapped
MAX	2524	3'UTR	A	G	50	162	36	Gapped
MIBP1	54	EXON	G	T	42	8	38	Both
MIBP1	136	EXON	T	C	142	8	33	Both
MIBP1	159	EXON	G	T	19.1	7	32	Gapped
MIBP1	166	EXON	A	G	96.1	7	32	Gapped
MIBP1	581	EXON	G	A	5.46	16	31	Gapped
MIBP1	590	EXON	G	C,A	21	15	34	Gapped
MIBP1	598	EXON	C	A	7.8	18	33	Gapped
MIBP1	683	EXON	A	C	26	33	33	Both
MIBP1	909	EXON	T	C,G	79	23	23	Both
MIBP1	917	EXON	A	C	60.5	24	23	Both
MIBP1	944	EXON	G	C	144	40	26	Both
MIBP1	950	EXON	A	T	154	41	26	Both
MIBP1	963	EXON	A	G	142	49	28	Both
MIBP1	1034	EXON	T	C	164	67	30	Both
MIBP1	1039	EXON	A	G	222	78	30	Both
MIBP1	1053	EXON	C	T,G	222	82	30	Both
MIBP1	1079	EXON	A	G	149	76	31	Both
MIBP1	1137	EXON	C	T	213	59	31	Both
MIBP1	1140	EXON	G	A	185	58	32	Both
MIBP1	1174	EXON	A	T	174	69	30	Both
MIBP1	1194	EXON	A	G	222	76	31	Both
MIBP1	1214	EXON	G	C	208	73	31	Both
MIBP1	1279	EXON	T	C	147	46	24	Both
MIBP1	1283	EXON	A	G	156	41	24	Both
MIBP1	1329	EXON	A	G	10.5	20	12	Gapped
MIBP1	1352	EXON	C	A	74.2	31	26	Both
MIBP1	1369	EXON	A	G	222	43	27	Both
MIBP1	1380	EXON	T	C	182	55	28	Both
MIBP1	1439	3'UTR	A	G	180	101	35	Both
MIBP1	1456	3'UTR	C	T	157	108	36	Both
MIBP1	1486	3'UTR	A	T	40.6	129	39	Both
MIBP1	1550	3'UTR	G	T,C	166	137	41	Both
MIBP1	1735	3'UTR	T	A	203	116	41	Both
MTS	46	5'UTR	C	T	219	39	38	Both
MTS	61	5'UTR	A	G	40	57	38	Both
MTS	90	5'UTR	C	A	225	99	39	Both
MTS	178	5'UTR	T	A	120	125	36	Gapped
MTS	198	5'UTR	G	T	118	108	35	Gapped
MTS	301	EXON	G	A	225	84	39	Both
MTS	368	EXON	C	A	112	45	37	Both
MTS	586	EXON	T	C	123	96	36	Gapped
MTS	644	EXON	T	C,A	213	61	35	Gapped
MTS	644	EXON	T	C	46	41	20	ungapped
MTS	666	EXON	C	A	180	47	34	Both
MTS	813	EXON	G	C	225	110	33	Both
MTS	872	EXON	T	C	153	128	32	Gapped
MTS	875	EXON	T	C	17.1	127	29	Gapped
MTS	947	EXON	G	A	10.4	91	25	Gapped
MTS	956	EXON	T	G	91	81	34	Both
MTS	1118	EXON	G	A	60	36	39	Both
MTS	1509	EXON	T	C	76	100	39	Both
MTS	2202	3'UTR	T	C	70	158	30	Gapped
MTS	2211	3'UTR	G	A	8.64	153	30	Gapped
MTS	2217	3'UTR	G	A	39	147	30	Gapped
MTS	2223	3'UTR	T	C	15.1	145	30	Gapped
MTS	2229	3'UTR	A	G	15.1	137	30	Gapped
MTS	2235	3'UTR	G	A	11.3	127	30	Gapped
MUR3	320	5'UTR	C	T	217	68	42	Both
MUR3	547	EXON	G	A	127	66	42	Both
MUR3	2239	EXON	C	T	225	115	41	Both
MUR3	2326	EXON	T	C	175	19	41	Both
MYB1	205	5'UTR	T	C	222	178	42	Both
MYB1	692	EXON	A	G	76	26	34	Gapped
MYB2	43	5'UTR	C	G	29	17	35	Gapped
MYB2	46	5'UTR	T	A	34	19	35	Gapped
MYB2	48	5'UTR	T	A	37	21	35	Gapped
MYB2	230	EXON	T	C	125	13	25	Gapped
MYB2	268	EXON	T	A	156	14	25	Gapped
MYB2	419	EXON	C	T	51.1	59	42	Both
MYB2	420	EXON	T	A	19.1	64	40	Both
MYB2	433	EXON	G	C	199	71	38	Both
MYB2	562	EXON	A	G	153	112	42	Both
MYB2	601	EXON	T	C	222	114	42	Both
MYB2	738	EXON	G	A	149	85	41	Both
NAM1	95	5'UTR	T	C	6.98	9	20	ungapped
NAM1	634	EXON	A	T	222	52	40	Both
NAM1	1096	EXON	T	C	130	29	36	Both
NAM1	2008	EXON	T	C	222	64	35	Both
NAM1	2124	EXON	T	C,A	222	128	41	Both
NAM1	2175	EXON	C	T	24	135	41	Both
NAM1	2195	EXON	G	A	222	133	41	Both
NAM1	2798	3'UTR	T	C	67	183	42	Both
PAAPA	195	EXON	G	A	38	21	40	Both
PAAPA	266	EXON	G	A	170	36	41	Both
PAAPA	288	EXON	A	G	222	37	41	Both
PAAPA	327	EXON	A	G	155	33	41	Both
PAAPA	379	EXON	A	C	58	28	41	Gapped
PAAPA	547	EXON	C	T	47	11	41	Both
PAE	93	5'UTR	G	T	88	53	41	Both
PAE	97	5'UTR	A	T,G	80	57	41	Both
PAE	103	5'UTR	T	C	68	62	41	Both
PAE	120	5'UTR	C	T	154	83	41	Both
PAE	235	5'UTR	G	A	130	148	42	Both
PAE	336	5'UTR	A	G	225	117	41	Both
PAE	510	5'UTR	G	A	186	101	41	Both
PAE	557	EXON	A	G	143	113	40	Both
PAE	1191	EXON	A	G	25	19	31	Gapped
PAE	1484	EXON	G	T	16.1	15	23	Gapped
PAE	1520	EXON	T	C	4.77	18	24	Gapped
PAL	266	EXON	T	C	32	3	42	Both
PAL	518	EXON	C	G	109	30	39	Both
PAL	620	EXON	T	C	188	12	41	Both
PAL	827	EXON	C	T	163	31	42	Both
PAL	890	EXON	T	C	113	16	42	Both
PAL	893	EXON	C	T	97	16	42	Both
PAL	971	EXON	T	C	222	35	39	Both
PAL	1016	EXON	C	G	211	56	38	Both
PAL	1019	EXON	T	C	208	58	38	Both
PAL	1040	EXON	T	C	222	70	39	Both
PAL	1140	EXON	G	T	149	105	42	Both
PAL	1271	EXON	C	A	222	105	41	Both
PAL	1301	EXON	G	A	186	99	41	Both
PAL	1337	EXON	C	T	222	104	41	Both
PAL	1437	EXON	A	G	148	89	41	Both
PAL	1487	EXON	C	T	222	76	39	Both
PAL	1685	EXON	A	G,C	222	89	42	Gapped
PAL	1685	EXON	A	G	187	87	20	ungapped
PAL	2024	EXON	A	G,T	222	90	42	Both
PAL	2607	3'UTR	A	G	222	104	42	Both
PAL	2687	3'UTR	C	G	222	79	40	Both
PAL	2693	3'UTR	A	G	222	75	40	Both
PAL	2840	3'UTR	A	G	177	76	39	Both
PAL	2864	3'UTR	C	T	200	96	38	Both
PAL	2898	3'UTR	A	G	222	99	39	Both
PAL	2941	3'UTR	A	T	157	103	38	Both
PAL	2992	3'UTR	G	T	120	51	38	Both
PG	25	5'UTR	G	A	170	16	35	Both
PG	68	5'UTR	T	C	91	46	38	Both
PG	189	5'UTR	T	C	69	68	41	Both
PG	218	5'UTR	G	A	90	46	42	Both
PG	614	EXON	A	C	48	8	37	Gapped
PG	755	EXON	G	A	45	17	28	Both
PG	950	EXON	C	T	158	142	40	Both
PG	1842	3'UTR	C	T	119	178	42	Both
PIP1	191	EXON	A	T	73	10	42	Both
PIP1	298	EXON	G	T	25	27	42	Gapped
PIP1	358	EXON	C	T	78	12	42	Both
PIP1	434	EXON	C	T	60	19	35	Both
PIP1	439	EXON	T	C	3.01	14	20	ungapped
PIP1	454	EXON	C	G	217	26	37	Both
PIP1	470	EXON	G	A	160	34	39	Both
PIP1	944	3'UTR	C	T	225	94	41	Both
PIP1	987	3'UTR	G	A	31	124	20	ungapped
PIP1	1118	3'UTR	C	T	68	155	39	Both
PIP1	1126	3'UTR	C	T	72	149	38	Both
PIP1	1233	3'UTR	G	T	75	35	39	Both
PL	45	EXON	C	G	45	11	23	Gapped
PL	165	EXON	A	G	9.52	10	31	Gapped
PL	184	EXON	T	C	34	19	27	Gapped
PL	194	EXON	G	A	23	19	25	Gapped
PL	218	EXON	G	A	43	20	25	Gapped
PL	240	EXON	G	A	9.52	19	20	Gapped
PL	339	EXON	G	A	4.77	47	25	Gapped
PL	451	EXON	C	A	99	95	31	Both
PL	458	EXON	G	A	79	96	30	Both
PL	480	EXON	A	G	91	90	35	Both
PL	534	EXON	C	T	74	57	20	ungapped
PL	747	EXON	G	C,A	76	88	28	Gapped
PL	747	EXON	G	C	35	33	20	ungapped
PL	753	EXON	G	A	51	89	28	Both
PL	768	EXON	G	A,C	8.64	88	27	Gapped
PL	775	EXON	G	A	79	82	27	Both
PL	801	EXON	C	G	75	71	26	Both
PL	808	EXON	T	A	78	72	26	Both
PL	884	EXON	G	A	3.01	31	28	Gapped
PL	894	EXON	G	A	5.46	27	29	Both
POX1	157	EXON	G	A	225	74	39	Both
POX1	293	EXON	T	C,A	222	47	34	Both
POX1	349	EXON	A	G	222	58	37	Both
POX1	507	EXON	T	A	201	41	34	Both
POX1	597	EXON	G	A	15.8	8	20	ungapped
POX1	720	EXON	A	G	222	88	41	Both
POX1	799	EXON	A	G	65	95	42	Both
POX1	869	EXON	A	G	129	117	42	Both
POX1	891	EXON	C	G,T	118	127	42	Both
POX1	1039	3'UTR	G	T	222	187	41	Both
POX1	1218	3'UTR	C	T	155	157	41	Both
POX1	1275	3'UTR	A	G	100	87	39	Both
PTM5	99	EXON	T	A	68	12	38	Both
RAB	121	5'UTR	T	G	178	31	34	Gapped
RAB	356	EXON	C	T	84	36	30	Both
RAB	739	EXON	C	T,A	148	18	34	Both
RAB	761	EXON	G	A	141	35	37	Both
RAB	776	EXON	G	A	151	47	38	Both
RAB	802	3'UTR	A	T	103	86	40	Both
RAB	873	3'UTR	T	C	225	170	42	Both
RAB	898	3'UTR	A	T	62	180	42	Both
RAB	935	3'UTR	C	T	189	185	42	Both
RAB	1030	3'UTR	A	C	39	129	41	Both
RAB	1049	3'UTR	A	C	222	96	40	Both
RAB	1102	3'UTR	A	G	148	22	39	Both
RNS	70	EXON	C	T	48	18	35	Both
RNS	99	EXON	C	T	69	17	35	Both
RNS	129	EXON	G	A	43	17	26	Gapped
RNS	225	EXON	T	C	209	33	32	Both
RNS	333	EXON	G	A	118	53	37	Both
RNS	435	EXON	G	A	103	45	35	Both
RNS	654	EXON	T	C	92	94	20	ungapped
RNS	747	3'UTR	A	G	222	96	31	Both
RNS	757	3'UTR	T	C	133	95	29	Both
RNS	764	3'UTR	G	A	222	90	28	Both
RNS	779	3'UTR	C	T	130	77	26	Both
RNS	791	3'UTR	A	G	124	64	25	Both
RNS	836	3'UTR	T	C	117	23	23	Both
ROP1	757	EXON	G	A	95	41	36	Both
ROP1	912	3'UTR	T	C	121	177	40	Gapped
ROP1	957	3'UTR	G	A	81	185	40	Both
ROP1	967	3'UTR	C	A	134	185	40	Gapped
SAMS	236	5'UTR	G	C	45	24	37	Gapped
SAMS	255	5'UTR	A	T	20	20	36	Gapped
SAMS	382	EXON	G	T	225	96	40	Both
SAMS	436	EXON	T	C	225	114	40	Both
SAMS	460	EXON	C	T,G	159	120	40	Gapped
SAMS	460	EXON	C	T	18.1	106	20	ungapped
SAMS	481	EXON	T	C	225	126	41	Both
SAMS	511	EXON	C	T	115	127	41	Both
SAMS	580	EXON	T	C	169	115	42	Both
SAMS	724	EXON	C	T	168	115	42	Both
SAMS	736	EXON	C	A	160	126	42	Both
SAMS	769	EXON	G	C	90	123	42	Both
SAMS	1000	EXON	T	C,G	144	74	42	Both
SAMS	1120	EXON	A	C	149	94	42	Both
SAMS	1399	EXON	C	T	119	81	42	Both
SAMS	1470	3'UTR	T	C,A	185	124	40	Both
SAMS	1490	3'UTR	A	T	208	144	40	Both
SAMS	1521	3'UTR	A	T	222	171	40	Both
SAMS	1541	3'UTR	C	T	20	166	20	ungapped
SAMS	1725	3'UTR	A	T	46	36	20	ungapped
SAMS	1732	3'UTR	G	A	167	37	40	Both
SBP1	451	5'UTR	A	G	83	168	42	Both
SBP1	1072	EXON	G	A	140	70	39	Gapped
SBP1	1072	EXON	G	A,C	114	57	20	ungapped
SBP1	1120	EXON	A	G	14.1	5	20	ungapped
SBP1	1405	EXON	T	C	72	159	42	Both
SBP1	1438	EXON	G	A	100	169	42	Both
SBP1	1636	EXON	A	G	86	123	42	Both
SBP1	1768	EXON	T	C	90	108	35	Gapped
SBP1	1779	EXON	T	C	68	114	35	Gapped
SBP1	1834	EXON	A	G	60	150	35	Gapped
SBP1	1925	EXON	T	A	80	161	20	ungapped
SBP1	2017	EXON	G	A	73	191	27	Gapped
SBP1	2094	EXON	A	G,C	225	195	31	Gapped
SBP1	2170	3'UTR	G	T	71	197	27	Gapped
SBP1	2170	3'UTR	G	T,C	121	188	20	ungapped
SBP1	2185	3'UTR	A	G,C	136	196	27	Gapped
SBP1	2226	3'UTR	A	G	16.1	191	28	Gapped
SBP1	2271	3'UTR	G	A	124	170	29	Gapped
SBP1	2319	3'UTR	T	C	16.1	131	27	Gapped
SBP1	2334	3'UTR	G	A	53	104	27	Gapped
SBP1	2388	3'UTR	G	C,A	20.5	24	24	Gapped
SBP1	2388	3'UTR	G	A,C	38	22	20	ungapped
SCD	24	5'UTR	A	G	117	21	41	Both
SCD	214	EXON	G	A	113	81	37	Both
SCD	220	EXON	T	C	177	73	37	Both
SCD	404	EXON	C	G,A	40	134	33	Gapped
SCD	464	EXON	A	G	90	96	31	Gapped
SCD	496	EXON	A	T,C	23	50	29	Gapped
SCD	677	EXON	G	C	222	40	33	Both
SCD	973	EXON	C	G	19.6	6	20	Gapped
SCD	1027	EXON	A	G	84	59	35	Both
SCD	1298	3'UTR	A	T	60	138	20	ungapped
SCD	1366	3'UTR	T	C	225	115	41	Both
SND1	127	5'UTR	T	A	61	144	35	Gapped
SND1	208	5'UTR	T	C	99	127	38	Gapped
SND1	211	5'UTR	A	C	115	128	38	Gapped
SND1	1112	EXON	A	G	133	89	42	Both
STM	339	5'UTR	C	T	222	180	39	Both
STM	351	5'UTR	A	G,C	66	176	20	ungapped
STM	1936	3'UTR	C	T	172	187	42	Both
SuSy1	144	EXON	G	C	45	21	28	Gapped
SuSy1	298	EXON	C	T	143	26	26	Gapped
SuSy1	375	EXON	A	G,T	29.3	17	18	Both
SuSy1	449	EXON	C	T	44	42	18	Both
SuSy1	485	EXON	T	C	23	18	20	ungapped
SuSy1	563	EXON	T	C	72	54	25	Both
SuSy1	566	EXON	T	C	40	57	24	Both
SuSy1	590	EXON	A	G	68	79	25	Gapped
SuSy1	620	EXON	T	C	45	85	24	Gapped
SuSy1	672	EXON	T	C	55	48	23	Both
SuSy1	749	EXON	C	G	42	65	23	Gapped
SuSy1	785	EXON	T	C	17.1	114	25	Both
SuSy1	800	EXON	T	C,A	5.46	126	25	Gapped
SuSy1	810	EXON	T	C	59	135	25	Gapped
SuSy1	854	EXON	A	G	146	135	27	Both
SuSy1	857	EXON	C	T,A	48	159	26	Gapped
SuSy1	857	EXON	C	A	41	131	20	ungapped
SuSy1	877	EXON	G	A	98	163	26	Gapped
SuSy1	902	EXON	G	T	16.1	122	20	ungapped
SuSy1	929	EXON	A	T	25	108	20	ungapped
SuSy1	989	EXON	A	G	156	85	26	Both
SuSy1	1016	EXON	C	T	98	48	18	Both
SuSy1	1022	EXON	C	T	29	21	20	ungapped
SuSy1	1164	EXON	G	A	6.98	35	21	Gapped
SuSy1	1247	EXON	T	G,A	102	90	21	Gapped
SuSy1	1247	EXON	T	G	173	63	20	ungapped
SuSy1	1352	EXON	G	C	35.5	8	20	ungapped
SuSy1	1394	EXON	C	T	43	19	14	Both
SuSy1	1429	EXON	C	T	11.3	30	15	Both
SuSy1	1499	EXON	T	C	135	78	27	Both
SuSy1	1502	EXON	A	G	12.9	81	28	Both
SuSy1	1625	EXON	G	A	22	44	21	Gapped
SuSy1	1635	EXON	G	A	19.1	56	20	Gapped
SuSy1	1703	EXON	T	C	57	123	25	Both
SuSy1	1756	EXON	T	G,A	68	102	20	Both
SuSy1	1760	EXON	G	A	118	76	20	ungapped
SuSy1	1778	EXON	C	T	41.4	73	20	Gapped
SuSy1	1803	EXON	G	A	48	42	21	Gapped
SuSy1	1826	EXON	A	G	7.8	13	20	ungapped
SuSy1	1895	EXON	G	A	52	114	21	Gapped
SuSy1	1907	EXON	C	T	15.1	127	22	Gapped
SuSy1	1972	EXON	G	A	90	166	25	Gapped
SuSy1	1988	EXON	A	G	79	138	20	ungapped
SuSy1	2096	EXON	C	T	161	168	27	Gapped
SuSy1	2120	EXON	T	C	201	173	28	Gapped
SuSy1	2147	EXON	C	T	34	170	26	Both
SuSy1	2156	EXON	C	T	3.54	172	25	Gapped
SuSy1	2226	EXON	G	A	36	144	22	Gapped
SuSy1	2339	EXON	A	T,G	57	54	29	Both
SuSy1	2669	3'UTR	G	C	47	188	31	Both
SuSy1	2804	3'UTR	G	T	50	88	23	Gapped
SuSy1	2847	3'UTR	T	C,A	37	26	21	Gapped
SuSy1	2847	3'UTR	T	C	40	25	20	ungapped
SuSy1	2857	3'UTR	A	C	37	13	15	Both
TUA1	646	EXON	A	G	34	15	32	Gapped
TUA1	1864	3'UTR	A	C	225	162	41	Gapped
TUA1	1874	3'UTR	T	C	91	156	41	Gapped
TUA1	1998	3'UTR	T	A	12.3	14	40	Both
TUA1	2007	3'UTR	C	A	10.4	5	20	ungapped
UBI	281	5'UTR	G	A	104	111	42	Both
UBI	1214	EXON	G	A	225	123	42	Both
UGDH	1653	EXON	T	C	63	85	36	Gapped
UGDH	1696	EXON	G	A	8.64	110	31	Gapped
UGDH	1723	3'UTR	C	A	56	126	29	Gapped
UGDH	1726	3'UTR	C	T	88	129	29	Gapped
UGDH	1745	3'UTR	T	A	108	141	29	Gapped
UGDH	1778	3'UTR	A	T	14.2	159	30	Gapped
UGDH	1784	3'UTR	G	A	48	163	30	Gapped
UGDH	1846	3'UTR	T	C	195	191	31	Gapped
UGDH	1878	3'UTR	A	G	165	195	32	Gapped
UGDH	1980	3'UTR	C	G	143	189	40	Gapped
UGDH	1984	3'UTR	G	C	76	185	40	Gapped
UGDH	2103	3'UTR	A	T	74	46	39	Both
UGT	38	EXON	A	G	13.2	39	37	Gapped
UGT	62	EXON	C	G	64	65	36	Both
UGT	71	EXON	T	C	151	77	35	Both
UGT	116	EXON	A	G	68	100	31	Gapped
UGT	132	EXON	T	C,A	92	91	30	Gapped
UGT	149	EXON	C	T	94	87	28	Gapped
UGT	213	EXON	T	C	99	52	28	Both
UGT	221	EXON	C	T	100	47	28	Gapped
UGT	231	EXON	G	A	4.77	30	28	Gapped
UGT	242	EXON	G	A	5.46	41	28	Gapped
UGT	261	EXON	A	G	19.1	64	26	Gapped
UGT	263	EXON	C	T,A	13.2	65	26	Gapped
UGT	275	EXON	T	C	60	77	25	Gapped
UGT	306	EXON	G	A	58	103	25	Gapped
UGT	332	EXON	T	C	23	116	25	Gapped
UGT	399	EXON	G	A	14.2	120	26	Gapped
UGT	449	EXON	T	C	28	109	32	Gapped
UGT	472	EXON	G	A	40	105	33	Both
UGT	569	EXON	G	A	117	88	32	Both
UGT	638	EXON	G	C	50	28	30	Both
UGT	693	EXON	T	A	157	47	33	Both
UGT	716	EXON	G	T	88	74	33	Both
UGT	744	EXON	G	A	97	101	34	Both
UGT	785	EXON	G	A	131	121	34	Both
UGT	812	EXON	G	A	121	127	32	Gapped
UGT	855	EXON	T	A	44	129	29	Gapped
UGT	860	EXON	G	A	39	126	28	Gapped
UGT	906	EXON	C	A	68	112	20	ungapped
UGT	920	EXON	G	C	182	146	33	Both
UGT	971	EXON	G	C	213	164	33	Gapped
UGT	994	EXON	G	A,C	75	171	34	Gapped
UGT	1017	EXON	G	A	115	171	33	Gapped
UGT	1023	EXON	A	G	58	174	33	Gapped
UGT	1085	EXON	C	T	101	163	37	Both
UGT	1127	EXON	T	C	225	149	39	Both
UGT	1163	EXON	G	A	171	146	39	Both
UGT	1196	EXON	C	T	15.1	133	20	ungapped
UGT	1203	EXON	G	A	104	154	39	Gapped
UGT	1208	EXON	T	C	115	158	38	Both
UGT	1274	EXON	G	A,C	93	172	39	Gapped
UGT	1483	3'UTR	T	G	8.64	178	40	Gapped
UGT	1529	3'UTR	T	G	144	168	40	Gapped
UGT	1553	3'UTR	T	C	143	153	40	Gapped
UGT	1650	3'UTR	G	A	4.13	35	39	Gapped
UXS1	503	EXON	T	C	95	34	19	Gapped
UXS1	534	EXON	T	C	42.1	49	18	Gapped
UXS1	535	EXON	G	A	42.1	47	18	Gapped
UXS1	546	EXON	G	T	88	57	20	Both
UXS1	583	EXON	G	A	166	57	20	Both
UXS1	593	EXON	T	C	189	53	21	Gapped
UXS1	613	EXON	T	C	182	40	22	Gapped
UXS1	626	3'UTR	G	A	144	34	22	Gapped
UXS1	674	3'UTR	A	G	37.3	6	21	Gapped
VND6	916	EXON	C	G	116	70	40	Both
VND7	273	EXON	C	T	11.3	9	20	ungapped
VND7	414	EXON	T	C	178	62	39	Both
VND7	953	EXON	A	G	166	104	42	Both
VND7	1026	EXON	C	T	222	104	42	Both
WND1	404	EXON	C	T	169	47	41	Both
WND1	606	EXON	T	A	214	75	40	Both
WND1	1080	EXON	A	G	151	82	42	Both
WND1	1346	3'UTR	C	A	225	189	42	Both
WND1	1469	3'UTR	G	C	119	78	40	Both
WRKY1	996	EXON	T	C	21	59	35	Both
WRKY1	1003	EXON	G	T	180	54	34	Both
WRKY1	1092	EXON	G	A	98	78	38	Both
WRKY1	1118	EXON	A	G	97	108	40	Both
WRKY1	1202	EXON	T	G	99	126	41	Both
WRKY1	1380	EXON	A	G	71	176	42	Both
WRKY1	1927	EXON	G	A	32	30	31	Gapped
WRKY1	2043	EXON	A	G	82	22	34	Both
WRKY1	2226	EXON	C	T	12.3	106	42	Gapped
WRKY1	2266	EXON	G	A,C	161	97	42	Both
WRKY1	2295	EXON	C	T	106	97	42	Both
WRKY1	2409	EXON	T	C	145	104	42	Both
WRKY1	2479	EXON	G	C	225	104	42	Both
WRKY1	2553	EXON	T	C,A	83	150	42	Both
WRKY1	2716	3'UTR	T	C	225	169	41	Both
WUS1	56	EXON	G	A	106	44	41	Both
WUS1	185	EXON	G	C	165	72	42	Both
WUS1	413	EXON	C	T	122	34	40	Both
WUS1	424	EXON	T	C	222	30	40	Both
WUS1	716	EXON	T	C	35	7	40	Both
XCP	1149	EXON	C	T,G	146	79	32	Gapped
XCP	1149	EXON	C	T	88	19	20	ungapped
XCP	1153	EXON	G	T	44	80	31	Gapped
XCP	1154	EXON	A	C	44	79	31	Gapped
XCP	1165	3'UTR	G	A	36	84	33	Gapped
XCP	1467	3'UTR	T	G	222	149	40	Both
XTH	102	5'UTR	C	T	225	70	41	Both
XTH	361	EXON	C	T	222	41	39	Both
XTH	425	EXON	C	A	37	22	29	Gapped
XTH	563	EXON	T	C	150	30	33	Both
XTH	572	EXON	C	T	80	27	33	Both
XTH	581	EXON	C	T	144	23	34	Both
XTH	584	EXON	C	T	55	22	35	Both
XTH	737	EXON	C	A	55	19	42	Both
XTH	781	EXON	C	A	103	20	42	Both
XTH	846	EXON	T	G	166	38	42	Both
XTH	917	EXON	G	A	167	91	41	Both
XTH	1027	3'UTR	C	A	222	173	41	Both
XYL	315	5'UTR	G	A	222	83	38	Both
XYL	347	5'UTR	C	T	220	72	38	Both
XYL	611	EXON	C	T	225	128	37	Both
XYL	733	EXON	C	A	15.1	102	34	Gapped
XYL	792	EXON	G	A	45	45	28	Gapped
XYL	1082	EXON	G	A	222	148	41	Both
XYL	1658	EXON	G	A	173	125	39	Both
XYL	1715	EXON	C	T	169	142	35	Both
XYL	1892	EXON	T	C	4.13	159	33	Gapped
XYL	1907	EXON	T	C	6.2	149	32	Gapped
XYL	2618	EXON	C	T	222	171	42	Both
XYL	2879	EXON	G	C	90	137	37	Both
XYL	3135	EXON	C	T	169	136	41	Both
XYL	3190	3'UTR	T	G,C	108	148	20	ungapped
XYL	3349	3'UTR	T	A	105	134	41	Both
XYL	3395	3'UTR	T	C	175	61	39	Both
Znf1	40	5'UTR	G	A	11.3	28	38	Both
Znf1	303	EXON	G	T	225	98	41	Both
Znf1	324	EXON	T	C	48.3	87	42	Both
Znf1	421	EXON	G	A	225	53	41	Both
Znf1	567	EXON	A	C	222	24	39	Both
Znf1	633	EXON	T	C	39	40	41	Both
Znf1	1071	EXON	C	T	120	55	36	Both
Znf1	1233	EXON	C	G	43	70	38	Gapped
Znf1	1426	3'UTR	T	C,A	139	145	41	Gapped

## Sheet: INDEL
Table S5b: Details of InDels documented in E. grandis across reference sequence
Gene ID	Position	Region	Ref_Base	Alt_Base	Quality	Read_depth	Mapping_Quality
4CL	85	5'UTR	TGTCT	TCGAGTCT	57.6	22	42
4CL	1126	EXON	G	GTGAAATATCCTC,GT	9.94	8	38
4CL	1320	EXON	G	GGTCTT	35.4	8	30
4CL	1638	EXON	G	GTTTATTGCTTCTTTG	96.7	15	33
4CL	2063	3'UTR	AAGACA	AAGACATTGACGAGACA	24.4	6	27
ACO1	8	5'UTR	A	ATGCACAAGACAA	18.5	7	24
ACO1	60	5'UTR	GAGA	GAGAGAGA	94.5	60	35
ACO1	210	EXON	GA	GGAAATGACCAAATGAA,GGGAAATGACCAAATGAA	67.5	35	28
ACO1	772	EXON	AGG	AATGCAGG	24	30	35
ACO1	1153	3'UTR	ACTCT	ACT	95.5	175	39
ADH	27	EXON	T	TGAA,TTGAA	5.79	15	31
ADH	170	EXON	TGAG	TGAGAG	177	34	36
ADH	764	EXON	GTC	GTCGGTC	53.4	18	36
ADH	975	EXON	GG	G	20.8	19	24
ADH	1302	EXON	TCTC	TC	12.7	16	30
ADH	1777	EXON	AA	AGCA,ATGAGCA	52.4	45	27
ADH	1986	3'UTR	TGTGT	TGT	217	158	41
ADH	2168	3'UTR	AACCAC	AACCACAAATCCACCAC	33.7	8	21
AP2L	244	EXON	GCAT	GGTATGTCCTCCAT	108	15	33
AP2L	570	EXON	A	ACTAAATC	41.4	8	30
AP2L	687	EXON	GG	GGCAG	102	16	39
AP2L	1047	3'UTR	TGTAAT	TGTAATCTGTGTGGTAAT	41.7	7	24
ARF	85	5'UTR	GAGAGAGAGA	GAGAGAGAGAGAGAGA	62.4	30	41
ARF	1066	EXON	T	TTATG,TG	123	19	34
ARF	1235	EXON	GAC	GTGTGTGGTAC	153	30	37
ARF	1356	EXON	TT	TTTGAACTTT	53.7	10	30
ARF	1594	EXON	GT	GTATGACATAACGAAT	87.5	34	31
ARF	2449	EXON	TTC	TTCTTATC	65.5	37	38
ARF	2642	EXON	ATT	AGCTCTTGTTT,AGCTT	136	34	36
ARF2	159	5'UTR	G	GNG	217	165	42
ARF2	180	5'UTR	AG	AGAG,AGAGAG	217	159	42
ARF2	823	5'UTR	G	GT	102	10	39
ARF2	937	5'UTR	TC	TTC	16.6	13	31
ARF2	1086	EXON	AA	ATTGGA	35	11	26
ARF2	1245	EXON	GA	GTGA,GTGATGCTTCCTAAA	3.25	9	24
ARF2	1708	EXON	G	GGTAACTTTCTG	70.5	12	29
ARF2	1781	EXON	G	GTGCAAA	46.6	11	31
ARF2	1919	EXON	GGG	GCTACTTTCAGG	158	24	40
ARF2	3208	EXON	T	TA	98.5	36	42
ARF2	3400	EXON	AA	AAGTCTTTTGACTACCCA	125	34	32
ARF2	3940	3'UTR	GATTTCCGTG	GATTTCCGTGAGATTTCCGTG	35.4	10	30
BFN1	296	EXON	GGG	GTAAGACACTTTTAGG	92.6	16	31
BFN1	775	EXON	G	GA,GATGA	42.5	20	42
BFN1	1200	3'UTR	CTTGAT	CTTGATCCTTGTTGAT,CTTGATCCTTGTGTATTGAT	27.2	6	31
BP	62	5'UTR	CTCT	CTCTCTCT	66.5	17	34
BP	190	5'UTR	C	CTAG	108	15	39
BP	703	EXON	GT	GTTAATTTCACTTT	68.1	10	29
BP	835	EXON	GA	GATCAGGA	56	8	36
BP	974	EXON	A	ACAGA	48.4	15	41
BP	1226	EXON	C	CATACA,CA,CCA	37.5	38	40
BP	1811	3'UTR	ATTCTGGGGA	ATTCTGGGGACCTTGTTCTGGGGA	19.5	11	24
bZIP	6	EXON	GA	GATCATATATGGATGA	34.4	8	30
bZIP	780	EXON	GCC	GC	28.4	16	41
C3H	125	EXON	CCT	CCTGCT	95.5	52	37
C3H	576	EXON	G	GTGGGTGCAG	26.5	16	37
C3H	972	EXON	GA	GTAAGTTTAA,GTA	98.5	32	39
C3H	1628	3'UTR	T	TT	152	151	34
C3H	1950	3'UTR	CCC	CACC	214	147	41
C4H	1920	3'UTR	ATTTGAGAT	ATTTGAGATCTTTGAGAT	25.4	11	28
CAD1	215	EXON	GGAG	GG	3.36	13	35
CAD1	328	EXON	GG	GTTTGCAG	96.5	16	35
CAD1	559	EXON	TTC	TAAGTGCATC	73.7	12	32
CAD1	1003	EXON	A	ATA	47.5	25	42
CAD1	1173	EXON	TG	TGTCGCTG	113	23	28
CAD1	1223	EXON	ACCCC	ACCC	5.95	17	37
CCAAT	127	EXON	A	ACTCTCTTTTAT	66	19	33
CCoAOMT1	63	5'UTR	AG	AGCGAG	30.5	21	34
CCoAOMT1	80	5'UTR	GAGAGAGAG	G	22	20	23
CCoAOMT1	190	EXON	AT	AGTGAGTGTGAATCTTT,AGT,AGTGAGT	39.6	10	30
CCoAOMT1	412	EXON	AAA	ATTGTTTTCTGAA	14.1	15	17
CCoAOMT1	1163	3'UTR	AAAAAAAA	AAA,AAAAAA	214	126	36
CesA1	309	EXON	A	AGAA	5.77	10	20
CesA1	448	EXON	CAAA	CAGTGAGTACTAAGAAA	59.5	15	23
CesA1	714	EXON	A	ACAAT,ATTCCCACAAT	36.5	28	36
CesA1	1201	EXON	GT	GTGAAGCGACT	17.6	13	27
CesA1	1323	EXON	TCT	TAAACT,TGAATAAACT	86.5	30	33
CesA1	1539	EXON	TGT	TCAGGT,TGTGAGT	129	38	38
CesA1	1798	EXON	AA	AGA,AGTAA	81.7	29	39
CesA1	1998	EXON	G	GGTA,GGT	7.35	15	41
CesA1	2352	EXON	G	GGTAATTT,GGTA	14.7	25	28
CesA2	600	EXON	GA	GTAAATTTTGCAGGA,GTGAGTTCTA	51.6	14	30
CesA2	1212	EXON	AA	AGTAA,A,ATGTAGA	89	40	40
CesA2	1349	EXON	A	ATGTATTTTATA	53.7	27	30
CesA2	1689	EXON	T	TGTAAGTGTGCAGTG	181	57	31
CesA2	2203	EXON	GAGA	GAGGCAAGTAGA,GCTCCTTTTGGCAGA,GCAGA	107	43	37
CesA2	2555	EXON	CG	CGGTAAG	150	25	34
CesA3	266	EXON	T	TTAAAAATGT,TGATTTAAAAATGT	13.7	19	38
CesA3	476	EXON	GTGG	GCAAAACTTTGG,G	3.12	12	31
CesA3	688	EXON	A	AATGCAGGA	83.5	19	27
CesA3	952	EXON	AG	AGGTAG	65.6	43	35
CesA3	1297	EXON	AA	ATATGGCA,ACA	39.5	33	39
CesA3	1774	EXON	G	GTTTCTGC	34.4	26	33
CesA3	1988	EXON	AA	ACTTCTTAATTA,ATTA	62.5	19	32
CesA3	2187	EXON	GTT	GGTAATATTAATT	24.5	29	35
CesA3	2541	EXON	AA	AGA,AGTAAGTA	78.7	28	39
CesA3	3105	EXON	A	AT	125	11	42
CesA4	561	EXON	GAAG	GTCTGTCGTACAAAG,GTCTGTCGTAAG,G	13.7	22	32
CesA4	780	EXON	T	TACA,TACATTGTTTGAGC,TACATTG	49.7	26	24
CesA4	890	EXON	T	TG	54.4	14	41
CesA4	1093	EXON	GAA	GTGAGTCTCTACCCAA,GTAGGAA,G	70.5	38	34
CesA4	1356	EXON	TT	TGTTAT,T	27.5	46	39
CesA4	1705	EXON	GA	GGCATGAGTTTA,GGCA,G	119	52	32
CesA4	1845	EXON	T	TGCATTTATAATT,TGCA,TGCATTTATAA	12.7	17	20
CesA4	2182	EXON	T	TGTTCTAG,TCTAG	89.5	43	40
CesA4	2446	EXON	T	TACACATCTA,TACACA	78.5	30	39
CesA4	2995	EXON	ACA	AGGTGCA	81	28	42
CesA4	3602	3'UTR	GAA	GAAA	214	135	42
CesA5	324	EXON	TGA	TATTTTGTGTAGA,TTGTGTAGA	23.6	32	23
CesA5	682	EXON	TTGT	TTGTTGT	37.5	170	32
CesA5	715	EXON	TAAG	TAAGAAG	217	148	31
CesA5	801	EXON	A	ATTTGT,ATTTTGT	25.5	42	25
CesA5	1137	EXON	GTTT	GTT	217	159	39
CesA5	1265	EXON	AT	ACAGAT,ATGTT	96.5	41	28
CesA5	1470	EXON	ACT	AGGAGACT	43.6	44	23
CesA5	1955	3'UTR	G	GAAG	9.44	154	15
CesA6	177	EXON	T	TGTGAATCAG,TGT,TGTA	87.5	20	33
CesA6	435	EXON	T	TTTGGCATT	100	62	36
CesA6	447	EXON	ATG	AATAGATTTTG,AATG	69.5	59	38
CesA6	788	EXON	A	AGTTTGC	35.5	45	29
CesA6	930	EXON	TTTTTCTT	TATGCAAAGTTTTCTT,TATGCAAAGTTGTCATTTTCTT,TATGCAAAGTTGTCTTTTCTT	29.5	36	29
CesA6	1082	EXON	TGGG	TTGTCTAACCGGTCAGGG,TTAACCGGTCAGGG,TGG	35.5	51	20
CesA6	1291	EXON	TA	TGTAAGCATGCAA,TTTCAGA	194	58	36
CesA6	1577	EXON	GG	GGTGAGATTCTGCTTTTG,GGTGAG	78.5	34	32
CesA6	1764	3'UTR	AA	ATTTCATCATATA,ATA	90.5	67	28
CesA6	2120	3'UTR	GAG	GTTGCAG,G	76.5	52	38
CesA6	2716	3'UTR	TCTGATTC	TC	85.5	192	41
CesA6	3056	3'UTR	CTC	C,CTCTCTC	190	178	40
CKX	484	EXON	AC	ATATC,A	47.9	17	38
CKX	608	EXON	GAG	GG	27.4	18	37
CKX	877	EXON	AA	ATCTTATCAACATTA,AATTA,ACATTA	23.5	30	32
CKX	1148	EXON	AATG	A	146	37	39
CKX	1377	EXON	GAGCAAAGC	GAGCAAAGCAAAGC	39	10	26
COMT1	97	5'UTR	AAA	AA	25.5	78	39
COMT1	832	EXON	GT	GTATATAAT	5.77	12	19
COMT1	886	EXON	T	TGTTAC	109	15	37
CRE	6	EXON	G	GTGAAAGGATGGGG	22	5	21
CRE	340	EXON	GAAA	GTTCGTCCTTAAA,GAA,GTTAAA	21.5	29	35
CRE	574	EXON	GA	GTAAA	85.5	30	42
CRE	742	EXON	GG	GGCAG,GCAG	75	26	41
CRE	962	EXON	GA	GGTTAGTGGGTTCA,GGTTA	62.5	37	36
CRE	1149	EXON	GTTT	GGTATTT,GGTTT	53.4	23	38
CRE	1201	EXON	G	GTTCTATTTTCAG	50.5	16	25
CRE	1435	EXON	GCT	G,GGTCT	42.4	22	40
CRE	1528	EXON	AAA	ACAA,AAAGTAAGTGCAA	30.4	27	33
CRE	2236	EXON	GG	GACAG	99.5	38	42
CRE	2749	EXON	GA	GCTCTA	86.5	33	38
CRE	3383	3'UTR	T	TGCACTTGCCA	4.42	10	35
DHN	502	EXON	GCAG	G	92	18	38
DREB1	322	EXON	G	GTTGGTTGGTTGGTT,GT	4.42	18	34
DREB1	1349	3'UTR	TATTCTG	TATTCTGAATTCTG	49.4	8	35
DUF1	182	EXON	T	TAAAATTTAATT	11.8	22	28
ERF	92	EXON	CAGTA	CA	200	114	41
ERF	804	3'UTR	GA	GAA	94.5	21	40
ERF	818	3'UTR	GCAAAGA	GCAAAGACTGTCAAAGA	40	7	29
EXPA	1028	3'UTR	TT	TTTT	217	161	40
EXPA	1069	3'UTR	T	TT	194	169	40
EXPB	531	EXON	AA	AAGTCCGTA	50	32	27
EXPB	935	3'UTR	TGTGT	TGT	73.5	176	38
FLA1	1266	3'UTR	T	TGA	11.9	17	37
GA20	665	EXON	GGAGGG	GTGTTTCAGGAGGG,GG	117	22	37
GA20	988	EXON	GC	GTAAGTC,G,GTAAC	40.4	26	35
GA20	1710	3'UTR	TCCTAGT	TCCTAGTTTTTCCACCTAGT	28	8	24
GLU	468	EXON	GT	GAGCCGTTTTGTT,GTT	30.7	14	25
GLU	935	EXON	GG	GGTACATATG	84.5	21	41
GLU	1930	3'UTR	AATTTAGTC	AATTTAGTCATAAATTTAGTC	51	10	31
GRAS1	115	5'UTR	CA	CAA	217	151	41
GRAS1	1771	3'UTR	GT	GTGTGTGTT,GTGTGTGTTT,GTGTGTGTTTT	217	99	37
GRAS1	1783	3'UTR	TGC	TTTGC,TTGC,TTTTGC	108	110	42
GRAS1	1967	3'UTR	TCATTC	TCATTCATCTTGAGGCACATTC	39.4	6	34
GT	12	5'UTR	GAGAGAG	GAGAGAGAG	65	12	36
GT	1459	3'UTR	A	AGTGCTAGTACTTTAC	26.6	9	30
GT_1	6	5'UTR	C	CAAATACAAACC	52.4	7	37
GT_1	837	EXON	GG	GTATGCACAAG,GGG	42.4	18	39
GT_1	1047	EXON	CCAGG	CCAGGTACACAGACAGG,CTTGCTTGCGCAGG,CGCAGG	73.5	21	35
GT_1	1256	3'UTR	CTTCTT	CTTCTTCTTCTTCTT	54	8	31
HB	5	5'UTR	T	TAGACTTT	61	5	33
HB	1159	EXON	G	GTA	69.5	30	41
HB	1272	3'UTR	TG	TGGATCTG	51.4	6	36
HB	1766	3'UTR	CGGTTGAGG	CGGTTGAGGAAGCGGTTGAGG	19.5	9	24
HB1ClassIII	180	5'UTR	TT	TACTCTCTCT	217	148	36
HB1ClassIII	207	5'UTR	CAA	CCCAA	217	142	40
HB1ClassIII	317	5'UTR	TCC	TC	217	112	40
HB1ClassIII	1315	EXON	A	ATTGC	38.7	20	30
HB1ClassIII	1477	EXON	CA	CGTA	65.4	7	42
HB1ClassIII	1882	EXON	C	CATAA	50.8	12	29
HB1ClassIII	2294	EXON	TTAA	T	37.5	26	39
HB1ClassIII	2492	EXON	CAG	CAGGTGAG	97.7	21	41
HB1ClassIII	2684	EXON	TTG	TGATG,T	32.7	17	35
HB1ClassIII	2758	EXON	GCAA	G	32.7	15	22
HB1ClassIII	2888	EXON	T	TATTGTGTTG	43.5	26	30
HB1ClassIII	3223	EXON	GT	GTCT	65.4	11	42
HB1ClassIII	3329	EXON	G	GTGCA	27.5	11	32
HB1ClassIII	3474	EXON	AACA	A,AGTTTTCTTACA	15.6	13	35
HB1ClassIII	3718	3'UTR	GAA	GAAA	217	189	42
HB1ClassIII	4040	3'UTR	TCCC	TCCCC	217	98	41
HB1ClassIII	4088	3'UTR	GT	GTT	214	45	38
HBIclassII	13	5'UTR	C	CTCC,CTCCTCCTCC	33.2	8	37
HBIclassII	527	EXON	CT	CTGT	43	21	37
HBIclassII	607	EXON	A	ATATTTTGTA	77.5	17	28
HBIclassII	1200	3'UTR	TAAAAT	TAAAATGGAGAGAAAAT	22	7	20
HCT	896	EXON	GT	GTATT	62.5	26	37
HDKNOX1	573	EXON	T	TTATTGCAGGAAT	49.6	14	23
HDKNOX1	761	EXON	GG	GTATGCAATAG,G	55.9	21	37
HDKNOX1	892	EXON	T	TTTCCAG	88.1	20	42
HDKNOX1	1425	3'UTR	G	GCATTATCCC	24.4	11	27
HYD	55	5'UTR	AAA	AA	96.5	29	39
HYD	194	5'UTR	GACGA	GTGGGTGATCATCCACGA,GTGGACGA,GTCGCAGGACGA	38.6	27	28
HYD	983	EXON	TG	TGCAG	51.4	14	36
HYD	1155	EXON	GGG	GTTACCAGG	51.6	22	41
IAA	297	EXON	TG	TATCTACGTGCAGG,TGG	62.6	19	36
KNOX2	28	5'UTR	TCTCT	TCT	75.5	14	34
KNOX2	133	5'UTR	C	CGTC	178	52	28
KNOX2	166	5'UTR	CCCTCCTC	CCCTCCTCCTC	214	50	31
KNOX2	866	EXON	GACACA	GGTATACACA	81.7	16	38
KNOX2	983	EXON	A	ATAATGCATGA	86.5	23	28
KNOX2	1180	EXON	AGGGG	AGG,ATGTAGGGG	12.5	40	37
KNOX2	1450	EXON	G	GG,GGCAATTATAT,GGTAATTA	66	43	39
KNOX2	1541	3'UTR	CGG	CCAGTGG,C	214	122	36
KNOX2	1647	3'UTR	GAACCACAAAC	GAAC	217	171	37
KNOX2	1909	3'UTR	GTAGTGTA	GTA	217	163	36
KNOX2	1950	3'UTR	AC	AAC	214	173	37
KNOX2	1999	3'UTR	CGTCGT	CGT	217	172	36
KNOX2	2159	3'UTR	CTTGAA	CTTGAAATCTGGGTTGAA	79.7	6	35
KOR	104	5'UTR	TCAGCATC	TC	214	86	31
KOR	148	5'UTR	CAAAC	CAAC	214	99	35
KOR	250	5'UTR	C	CTCTCTC,CTCTCTCTC	217	111	38
KOR	433	5'UTR	AA	AAA	58.5	50	37
KOR	853	EXON	TCT	TTGCAGCT,T	64	10	39
KOR	1161	EXON	T	TTTTCAT	58.5	19	39
KOR	1629	EXON	GCTCC	GAGTTTAGTGTCTCC	72.5	21	32
KOR	1764	EXON	TGG	TAATGG	35.5	13	36
KOR	1934	EXON	A	ATCTGTA	95	26	41
KOR	2520	3'UTR	AAAAAAAAAA	AAAAAAAAAAAAA,AAAAAAAAAAA	76.5	172	41
KOR	2712	3'UTR	CTTCCTT	CTT	214	173	38
LAC	6	EXON	T	TGTAACTCTATGCTT	70.5	7	25
LAC	234	EXON	AACA	AGTATGTCTATCTTGACA,A	160	40	32
LAC	433	EXON	GG	GGGTATGCTG	116	25	35
LAC	1044	EXON	TAA	TA	55.5	18	38
LAC	1189	EXON	GTT	GT	55.7	13	42
LAC	2130	EXON	GG	GGTGAGTTATAGGCG	57.6	11	26
LAC	2337	EXON	AC	ATGACGC,AACGC	30.2	18	40
LAC	2799	3'UTR	ATCTCA	ATCTCATCTGCACTCTCA	52	8	27
LAC2	305	EXON	CA	CACAGGCA	72.7	21	28
LAC2	671	EXON	T	TGCCCGCATG,TG	61	13	35
LAC2	1710	EXON	AATGCTACCGTT	A,ATGCTACCGTT	51.2	75	21
LAC2	1793	3'UTR	C	CATGCACTGTCAC	32.3	35	16
LAC2	1878	3'UTR	CAGAAGCTCCCTCCCCCG	C,CCGTCCGAGAAGCTCCCTCCCCCG	64.5	24	20
LBD	388	EXON	A	ATTGATGGT	62.5	6	38
LEAFY	70	EXON	TA	TAA	195	66	39
LEAFY	690	EXON	G	GACGATGCAG	115	28	33
LIM1	104	5'UTR	AAAAAAA	AAAAAAAAAA	214	117	36
LIM1	161	5'UTR	GC	GCATGC	217	154	38
LIM1	377	5'UTR	CA	CACAGA	217	151	41
LIM1	404	5'UTR	AGAGA	AGAGAGAGA	214	139	40
LIM1	543	EXON	G	GGTATGC	101	19	41
LIM1	770	EXON	A	ACGTGCAT,AT	61.7	13	37
LIM1	1236	3'UTR	TC	T	217	170	42
LIM1	1294	3'UTR	T	TT	217	154	41
LIM1	1396	3'UTR	T	TCGGG	54.4	13	41
MAN	588	EXON	GCT	GTAAGAATCT,G,GT	93.5	36	39
MAN	785	EXON	GG	GGTAGTTACTTG	144	33	36
MAN	907	EXON	A	ATGATCTTAATTGCA	114	19	32
MAN	1119	EXON	T	TTTTTGGTA	109	30	35
MAN	1705	3'UTR	GTAT	GTATAT	214	185	42
MAN	1965	3'UTR	G	GAC	214	105	40
MAX	2436	3'UTR	AC	A	200	177	39
MAX	2609	3'UTR	GT	GTATCTT	114	69	34
MIBP1	247	EXON	TCCTC	TCCTCCTC	187	34	39
MIBP1	705	EXON	TG	TGCCGATG	17.5	43	33
MIBP1	1293	EXON	CT	C	23.3	36	29
MTS	210	5'UTR	TTCGGTCG	TTCG	114	103	36
MTS	1072	EXON	G	GTTATTGCAG	85.7	21	35
MTS	1429	EXON	CGTG	CAGTG,CG	49.4	19	38
MTS	1680	EXON	GC	GTATGCATCC	112	33	38
MUR3	6	5'UTR	T	TGATATGCTCCCT	34.4	3	30
MYB1	100	5'UTR	T	TATCT	97.5	127	40
MYB1	120	5'UTR	TCTC	TCTCTCTC,TC	217	143	40
MYB1	1603	3'UTR	T	TT	160	31	42
MYB2	201	EXON	GCC	GTTAGATTCC	69.5	20	29
NAM1	92	5'UTR	CCG	CCGCCG	86	14	41
NAM1	473	EXON	G	GGTA,GGTAACATTTT	14.6	18	37
NAM1	769	EXON	G	GTTGATGTAG	73.6	21	36
NAM1	1085	EXON	AA	AAAAAATTTGCA,AAAAAA	87.5	33	39
NAM1	1395	EXON	AGCCG	AG	44.5	47	39
NAM1	1974	EXON	TC	TAAACC,T	62.5	56	37
PAAPA	58	5'UTR	C	CC	121	30	33
PAAPA	147	EXON	GT	GTATAT	73.5	13	41
PAE	364	5'UTR	CTTT	CTT	217	94	42
PAE	398	5'UTR	AA	AATAA	68.5	76	40
PAE	753	EXON	GT	G,GGTACT	34.4	9	34
PAE	971	EXON	TTT	TGGAATT	44.6	12	31
PAE	1550	EXON	AG	AGGTG,AGGTGATTTG	89.7	20	31
PAE	1695	EXON	AA	ACA	4.42	16	39
PAL	8	5'UTR	A	ACTCAGGAAA	19.5	9	24
PAL	594	EXON	T	TAAAC	35.5	11	38
PAL	2555	3'UTR	ATTTTTTT	ATTTTTT	112	151	42
PG	106	5'UTR	CAAC	C	53.5	72	40
PG	120	5'UTR	ACGACGA	ACGA	217	76	40
PG	838	EXON	T	TTTTTTCCTGATA	111	17	39
PG	1092	EXON	G	GGTGAGTCTGTT,GGTG	62.5	24	34
PG	1245	EXON	AG	AGGTAG,ACAG	98.7	32	39
PIP1	401	EXON	G	GTGCAG,GATCGGTGCAG	12.5	7	30
PIP1	698	EXON	ATTTT	ATAAGTTTT	63	13	34
PIP1	1059	3'UTR	TGT	T	217	156	40
PIP1	1109	3'UTR	T	TCTCTCTCTCTCT	84.5	148	37
PIP1	1240	3'UTR	TGGAG	T	163	27	40
POX1	432	EXON	ACT	AAAACT	51.5	19	41
POX1	591	EXON	TC	TCCCC	46.5	19	33
POX1	1335	3'UTR	CTACCCTCT	CTACCCTCTTACCCTCT	19.5	9	24
PTM5	271	EXON	GAGTTCGCA	GAGTTCGCAAGTTCGCA	21	6	21
RAB	86	5'UTR	AAAAAAA	AA,AAAAAA	31.7	26	31
RAB	333	EXON	T	TATTTATATACT,TACT	78.6	24	31
RAB	486	EXON	GCCGG	GTAACCGG,GTAACCCGG	23.7	15	26
RAB	564	EXON	GTG	GATTCTG	52	12	41
RAB	712	EXON	T	TGTGAGTCCTTTTTT,TGTG	95.5	16	28
RAB	1111	3'UTR	T	TT	29.5	13	40
RNS	122	EXON	AA	AAGTAAGA	67.5	21	34
RNS	277	EXON	GAGA	GCACAGA	10.9	23	35
RNS	479	EXON	GAAT	GTAAGGTTTATGAAAT,GT,GTGCAGGAAT	63.5	35	25
ROP1	428	EXON	GG	GAACAGG	7.77	17	20
ROP1	731	EXON	C	CCTTGAGCGC	27	10	27
ROP1	920	3'UTR	AGC	AGGC	217	178	40
ROP1	1270	3'UTR	TCT	TCTCTCTCTCTCTCT,T,TCTCTCTCTCTCTCTCT	92.5	21	38
SAMS	246	5'UTR	G	GGTACCC,GGTACTCT	62.5	22	40
SAMS	1720	3'UTR	T	TT,TTT	93.5	50	40
SBP1	179	5'UTR	TAA	TTAA	29.4	77	31
SBP1	388	5'UTR	T	TT	214	178	42
SBP1	1123	EXON	T	TGT	101	26	36
SBP1	1880	EXON	GAAA	GAA	185	176	34
SBP1	1943	EXON	GG	G	56.5	161	34
SCD	71	5'UTR	CTT	C	217	68	41
SCD	519	EXON	T	TG	38.4	25	42
SCD	783	EXON	AC	A,AAGAC	16.3	24	36
SCD	988	EXON	ACA	A	41.4	15	41
SCD	1234	EXON	A	AG	214	186	42
SND1	88	5'UTR	CTTCCTTC	CTTC	88.5	105	35
SND1	151	5'UTR	ACACAAC	ACACACAAC,AC,ACAAC	217	143	37
SND1	390	EXON	GA	GGTA,GGTACA	42.5	39	36
SND1	660	EXON	GC	GTAAGTCC	117	23	39
SND1	1572	3'UTR	AG	AAG,AAAG,A	28.5	131	41
SND1	1678	3'UTR	ACCAAAT	ACCAAATATCTTCCAAAT	37.4	6	31
STM	349	5'UTR	GAAA	GA	118	186	42
STM	374	5'UTR	AGAG	AGAGAGAGAGAG,AG,AGAGAG	217	183	38
STM	817	EXON	CATCCCCATC	CATCCCCATCCCCATC	217	132	39
STM	838	EXON	CA	CAACATCATCA	36.5	134	39
STM	1095	EXON	G	GAAAGAAAAGC,GAAA	48.5	21	39
STM	1351	EXON	GTG	GGTACTAATTTG	57.5	28	41
STM	1594	EXON	G	GTATT,GG	65	31	41
SuSy1	110	5'UTR	CAA	CA	47.4	15	41
SuSy1	708	EXON	AA	ATGCA	35.6	27	34
SuSy1	1316	EXON	GG	GGTAG	43.7	40	26
SuSy1	1600	EXON	GCAA	GGTAACTCAA,GTTTTCAGCAA	16.5	33	23
SuSy1	2017	EXON	AGA	AA	74.5	173	31
SuSy1	2392	EXON	AT	AAGT	33	14	29
SuSy1	2528	EXON	GG	GTCTTGACAGG	24.5	20	18
SuSy1	2784	3'UTR	C	CC	70.5	120	27
TUA1	157	5'UTR	TATAT	TAT	70.5	33	42
TUA1	407	EXON	T	TGATGTCCGTTGTTCC	44.3	14	27
TUA1	1019	EXON	TG	TAACAACTG,T	103	37	38
TUA1	1951	3'UTR	A	AA	185	77	40
UBI	137	5'UTR	CTCTC	CTC	214	79	42
UBI	653	EXON	GT	GGTCAT	121	32	40
UBI	1042	EXON	T	TGAG	112	34	42
UBI	1431	3'UTR	CTT	CTCTCTCTT,CTCTCTCTCTT	217	141	39
UBI	1590	3'UTR	CATCAG	CATCAGGTATATCGAATCAG	35.4	6	33
UGDH	52	5'UTR	A	AA	206	43	38
UGDH	235	5'UTR	AA	ACCTCTCTCA	124	19	41
UGDH	1753	3'UTR	TAAAA	TAAA	54.5	143	35
UGT	658	EXON	A	ATTTTCGCA	33.5	28	31
UGT	1194	EXON	GA	G	170	152	38
VND6	393	5'UTR	GTCTC	GTCTCTCTCTC	106	33	39
VND6	582	EXON	GA	GTAAAATGTGGGCAGA,G	157	48	32
VND6	855	EXON	G	GCAAGTAATT,GC	37.5	32	40
VND6	1967	3'UTR	GGGGGGGG	G,GG	38.4	9	29
VND7	105	5'UTR	CC	CTTAAATGCAGCC	9.01	19	20
VND7	279	EXON	GA	GACCATAA	66.7	19	32
VND7	550	EXON	GAT	GCAAGTTAT	82.5	27	39
VND7	1526	3'UTR	TTTGCT	TTTGCTACTTTTTTTGCT	19.5	6	24
WND1	6	5'UTR	A	AAGATACCCAACCCA	22.5	7	27
WND1	253	EXON	AAGAGAG	AAG,ACGTAGAGAG	88	36	41
WRKY1	322	5'UTR	G	GGTTCATATTTTT,GTTTT	68.5	36	37
WRKY1	853	EXON	GC	G	43.5	23	40
WRKY1	1036	EXON	ATG	ATGCAGATG	97.5	37	35
WRKY1	1919	EXON	AAA	ATTAA	27.5	27	40
WRKY1	2075	EXON	GGAG	GG	55.5	26	40
WRKY1	2359	EXON	CC	CCCCC	217	101	42
WRKY1	2760	3'UTR	GTTT	GTT	214	140	41
XCP	883	EXON	ATC	A	114	35	32
XCP	1557	3'UTR	AACTTGAT	AACTTGATGAAACATACTTGAT	28.7	8	21
XTH	413	EXON	CTT	CTTGTTATGCAGTT	11.8	20	28
XTH	607	EXON	TGTA	TGTAAGTA	18.5	11	35
XYL	224	5'UTR	CAA	CCACAAGGTAAA	41.5	32	37
XYL	432	EXON	GTA	GTACTTCCTCTCCCTA	56.7	6	28
XYL	486	EXON	GAG	GCCAG,GAACCAG	18.3	12	41
XYL	813	EXON	AT	ATGT	45.7	35	29
XYL	975	EXON	AGAG	AG	26.4	42	35
XYL	1327	EXON	AC	A,AGC	12.5	19	38
XYL	1504	EXON	AG	AGGTTTGTAGCTACTG	134	40	33
XYL	2040	EXON	AAG	AAGGTAG,ACAG	88.5	33	41
XYL	3299	3'UTR	GCCC	GCC	214	172	42
XYL	3439	3'UTR	GCAGAG	GCAGAGAAAACAGAG	6.52	7	19
Znf1	119	5'UTR	TCTCTCT	TCTCT	214	96	42
Znf1	166	5'UTR	TCTCTC	TCTC	217	97	41
Znf1	902	EXON	AGA	A	11.7	9	20
Znf1	999	EXON	TG	T	33.5	22	38
Znf1	1159	EXON	G	GT	58.5	35	42
Znf1	1309	3'UTR	TAAA	TAA	214	91	41
Znf1	1340	3'UTR	CC	C	21.5	93	41
Znf1	1464	3'UTR	T	TTT	217	103	40
