# Supplementary material for: Development of Genetic Markers in Eucalyptus Species by Target Enrichment and Exome Sequencing
Source: PLoS One. 2015 Jan 20;10(1):e0116528. doi: 10.1371/journal.pone.0116528 (PMC4300219; doi:10.1371/journal.pone.0116528)
Supplement: S6 Table — (XLS) [file pone.0116528.s006.xls]

## Sheet: Sheet1
Table S6: Presence of SNVs in Pair-wise comparison across three Eucalyptus species
S.No.	Gene ID	E. camaldulensis X E. tereticornis	E. camaldulensis X E. grandis	E. tereticornis X E. grandis
1	4CL	1	27	31
2	ACO1	0	0	0
3	ADH	21	21	18
4	AP2L	4	16	16
5	ARF1	6	32	39
6	ARF2	2	19	12
7	ASP	5	1	2
8	BFN1	3	19	15
9	BP	0	6	4
10	bZIP	1	1	2
11	C3H	0	0	0
12	C4H	3	8	7
13	CAD1	0	8	13
14	CAld5H	15	22	14
15	CCAAT	0	2	2
16	CCoAOMT1	1	8	9
17	CesA1	10	30	17
18	CesA2	11	26	28
19	CesA3	1	9	6
20	CesA4	9	11	15
21	CesA5	0	0	0
22	CesA6	0	0	0
23	CKX	0	0	0
24	COMT1	2	9	16
25	CRE	0	24	12
26	DHN	0	6	8
27	DIR1	0	1	0
28	DOF1
29	DREB1	0	5	10
30	DUF1	0	0	0
31	ERF	0	0	1
32	EXPA	1	5	7
33	EXPB	0	0	0
34	F5H	14	25	13
35	FLA1	0	11	10
36	GA20	0	1	0
37	GATA1	5	11	12
38	GLU	0	12	8
39	GRAS1	1	13	9
40	GT	0	6	1
41	GT 1	4	7	1
42	HB	4	6	4
43	HB1 Class III	0	6	2
44	HBI class II	5	7	2
45	HCT	3	2	3
46	HDKNOX1	5	10	8
47	HYD	18	38	35
48	IAA	0	3	0
49	KNOX2	0	2	1
50	KOR	2	15	12
51	LAC	25	53	46
52	LAC2	3	18	17
53	LBD	2	4	3
54	LEAFY	0	2	1
55	LIM1	10	18	11
56	MAN	3	17	14
57	MAX	5	7	2
58	MIBP1	9	32	30
59	MTS	4	16	9
60	MUR3	11	28	14
61	MYB1	0	5	6
62	MYB2	6	2	5
63	NAM1	1	34	37
64	PAAPA	5	20	6
65	PAE	6	15	16
66	PAL	2	22	22
67	PG	2	26	35
68	PIP1	1	3	5
69	PL	2	18	1
70	POX1	5	7	10
71	PTM5	1	2	1
72	RAB	6	5	7
73	RNS	0	12	12
74	ROP1	7	8	11
75	SAMS	2	12	9
76	SBP1	1	10	8
77	SCD	5	6	9
78	SND1	1	6	7
79	STM	1	13	2
80	SuSy1	1	1	0
81	TUA1	1	4	7
82	UBI LIG	2	6	7
83	UGDH	0	10	10
84	UGT	5	2	4
85	UXS1	7	8	11
86	VND6	0	18	8
87	VND7	1	3	2
88	WND1	0	4	2
89	WRKY1	0	4	2
90	WUS1	2	1	0
91	XCP	3	15	16
92	XTH	0	1	1
93	XYL	9	18	20
94	Znf1	3	7	4
	Total	317	1014	875
