# Supplementary material for: Development of Genetic Markers in Eucalyptus Species by Target Enrichment and Exome Sequencing
Source: PLoS One. 2015 Jan 20;10(1):e0116528. doi: 10.1371/journal.pone.0116528 (PMC4300219; doi:10.1371/journal.pone.0116528)
Supplement: S7 Table — B, Presence of InDels in Pair-wise comparison across E. grandis and E. camaldulensis. C, Presence of InDels in Pair-wise comparison across E. camaldulensis and E. tereticornis. (XLSX) [file pone.0116528.s007.xlsx]

## Sheet: EgXEt
Table S7a: Presence of InDels in Pair-wise comparison across E. grandis and E. tereticornis
Gene ID	Position	E. grandis	E. tereticornis
4CL	6	___	AAGCTCAAACCAAA
4CL	85	TCGAGTCT	___
4CL	91	___	T
4CL	1125	___	GGTGAAATAGG
4CL	1126	GTGAAATATCCTC,GT	___
4CL	1320	GGTCTT	___
4CL	1326	___	TACGCATCCCAACCT
4CL	1638	GTTTATTGCTTCTTTG	___
4CL	1968	___	TTTTTTTTT
4CL	2063	AAGACATTGACGAGACA	___
ACO1	8	ATGCACAAGACAA	___
ACO1	46	___	GAAAGA
ACO1	60	GAGAGAGA	___
ACO1	62	___	GAGATAGAGA
ACO1	210	GGAAATGACCAAATGAA,GGGAAATGACCAAATGAA	GGAAATGACCAAATGAAG,GAGGTACAG,GAAG
ACO1	436	___	ATTTGATGTGCA
ACO1	772	AATGCAGG	___
ACO1	774	___	GCAACATATATGAT,GT
ACO1	1153	ACT	___
ACO1	1214	___	C
ADH	27	TGAA,TTGAA	___
ADH	56	___	TATA
ADH	170	TGAGAG	___
ADH	216	___	GGTACGTTTTTTA,GGTACGTA
ADH	249	___	CA
ADH	764	GTCGGTC	GTCGGTCT
ADH	975	G	___
ADH	1301	___	GTC
ADH	1302	TC	___
ADH	1777	AGCA,ATGAGCA	ATGAGCA,AGCA
ADH	1955	___	TGG
ADH	1986	TGT	___
ADH	2168	AACCACAAATCCACCAC	___
AP2L	244	GGTATGTCCTCCAT	GGCAT
AP2L	489	___	A
AP2L	687	GGCAG	___
AP2L	688	___	GCAGGGG
AP2L	1047	TGTAATCTGTGTGGTAAT	___
ARF	29	___	G
ARF	85	GAGAGAGAGAGAGAGA	___
ARF	206	___	TG,TGGTG
ARF	404	___	C
ARF	680	___	GGTAACCCTCG
ARF	1235	GTGTGTGGTAC	GTGTGTGGTAC,G
ARF	1356	TTTGAACTTT	___
ARF	1428	___	AGTTCTGTTTGTTCA,A
ARF	1594	GTATGACATAACGAAT	GTATGACATAACGAATCCT
ARF	2441	___	CCTCCTGGTTA,CTTA
ARF	2449	TTCTTATC	___
ARF	2638	___	ACAGGG
ARF	2642	AGCTCTTGTTT,AGCTT	___
ARF	3223	___	GTTGGTATATCTTGGT
ARF2	31	___	A
ARF2	157	___	TNGAGAG
ARF2	159	GNG	___
ARF2	172	___	AGTGAG
ARF2	180	AGAG,AGAGAG	___
ARF2	267	___	CCTCCT
ARF2	698	___	GAAGCA,G
ARF2	822	___	GTTAG,GTG
ARF2	823	GT	___
ARF2	937	TTC	___
ARF2	1086	ATTGGA	___
ARF2	1091	___	TATTGTTGGATTAG
ARF2	1245	GTGA,GTGATGCTTCCTAAA	GTGATGCTTCCTAAATT,GTT,GTGATT
ARF2	1708	GGTAACTTTCTG	___
ARF2	1711	___	AACTTTCTT,AACT,AACTTT
ARF2	1919	GCTACTTTCAGG	GCTTCTTTCAGG
ARF2	3398	___	GTAAGTCTTTTG,GGG
ARF2	3400	AAGTCTTTTGACTACCCA	___
ARF2	3939	___	AGATTTCCGTGAGATTTCCGTG
ARF2	3940	GATTTCCGTGAGATTTCCGTG	___
BFN1	296	GTAAGACACTTTTAGG	___
BFN1	639	___	CATAAG
BFN1	1199	___	CCTTGATCCTTGAT
BFN1	1200	CTTGATCCTTGTTGAT,CTTGATCCTTGTGTATTGAT	___
BP	60	___	CTCT
BP	62	CTCTCTCT	___
BP	190	CTAG	CTAGGG,CTCTAGGG
BP	703	GTTAATTTCACTTT	GTTAATTT
BP	972	___	TAATGACA
BP	974	ACAGA	___
BP	1226	CATACA,CA,CCA	CA,CCA
bZIP	5	___	TTGATCATATATGGAT
bZIP	6	GATCATATATGGATGA	___
bZIP	780	GC	___
bZIP	781	___	C
C3H	51	___	TC
C3H	125	CCTGCT	___
C3H	576	GTGGGTGCAG	GTGGGTGCAGA
C3H	972	GTAAGTTTAA,GTA	GTAAGTTTA
C3H	1094	___	CG
C3H	1950	CACC	CA
C4H	910	___	AGTAAGAAAA,AGTAAAA
C4H	1041	___	GACATGGTG
C4H	1839	___	A
C4H	1859	___	TCTCTCTCTAAA,TCTCTCTCAAA,TCTCTCTCTCTAAA
C4H	1920	ATTTGAGATCTTTGAGAT	___
CAD1	328	GTTTGCAG	GTTTGCAG,GCAG
CAD1	557	___	AGTAAGTGC
CAD1	559	TAAGTGCATC	___
CAD1	996	___	TACA
CAD1	1003	ATA	___
CAD1	1173	TGTCGCTG	TGTCG
CAD1	1188	___	T
CAD1	1223	ACCC	___
CCoAOMT1	7	___	AGAACTTAG
CCoAOMT1	55	___	GCA
CCoAOMT1	63	AGCGAG	___
CCoAOMT1	77	___	AGAG
CCoAOMT1	80	G	___
CCoAOMT1	190	AGTGAGTGTGAATCTTT,AGT,AGTGAGT	AGTGAGTGTGT
CCoAOMT1	412	ATTGTTTTCTGAA	___
CCoAOMT1	414	___	AGGTCGGTTTG
CCoAOMT1	860	___	T
CCoAOMT1	899	___	AGAGA
CCoAOMT1	1015	___	TTTTTT
CCoAOMT1	1162	___	AAAAA,AAAAAAAA,AAAAAAA
CCoAOMT1	1163	AAA,AAAAAA	___
CesA1	6	___	GGGCCAACATGATGG
CesA1	308	___	AAGAA
CesA1	309	AGAA	___
CesA1	448	CAGTGAGTACTAAGAAA	___
CesA1	449	___	AGAATT,AGTAATT,AGTGAATT
CesA1	714	ACAAT,ATTCCCACAAT	___
CesA1	718	___	TATGCATTTAACCCCCAT
CesA1	1061	___	AAGTAA,AA
CesA1	1201	GTGAAGCGACT	GTGAAGCGGCCTT
CesA1	1539	TCAGGT,TGTGAGT	TCAG
CesA1	1798	AGA,AGTAA	___
CesA1	1799	___	AATT,AT
CesA1	1996	___	GTATTCGTTTTGCAGA,GCAGA
CesA1	1998	GGTA,GGT	___
CesA1	2349	___	A
CesA1	2352	GGTAATTT,GGTA	___
CesA2	461	___	TGTTTTGTTTTGTAGT
CesA2	600	GTAAATTTTGCAGGA,GTGAGTTCTA	GTAAATTTTGCAGGA,GTGAGTTCTA,G
CesA2	1206	___	CTCTCGTATGTG
CesA2	1212	AGTAA,A,ATGTAGA	___
CesA2	1349	ATGTATTTTATA	___
CesA2	1351	___	GTAATTTTTTGCTCCTTT,GTAATTTTT,GTAATTT
CesA2	1476	___	GGTGAGT
CesA2	2203	GAGGCAAGTAGA,GCTCCTTTTGGCAGA,GCAGA	___
CesA2	2205	___	GGCAAGTATT,G
CesA3	265	___	CGTATGATTTAAAAATGTC,C
CesA3	266	TTAAAAATGT,TGATTTAAAAATGT	___
CesA3	473	___	TGAGCAATA
CesA3	476	GCAAAACTTTGG,G	___
CesA3	952	AGGTAG	___
CesA3	956	___	AGTTACGTACT,AGT
CesA3	1297	ATATGGCA,ACA	ATTCTCATATGGCA,ATGCTTCTCATATGGCA,ACA
CesA3	1563	___	GGTAATTGT
CesA3	1774	GTTTCTGC	___
CesA3	1776	___	TTCTGCAG
CesA3	1988	ACTTCTTAATTA,ATTA	___
CesA3	1991	___	GTTTTTCATAA,G
CesA3	2185	___	GGCTTGC
CesA3	2187	GGTAATATTAATT	___
CesA3	2541	AGA,AGTAAGTA	AGA,AGTAAGA,AGTAAGTA
CesA3	3105	AT	ATG,A
CesA4	182	___	AACT
CesA4	363	___	GCACAGGG,GGACTTTTGCACAGGG
CesA4	560	___	GG
CesA4	561	GTCTGTCGTACAAAG,GTCTGTCGTAAG,G	___
CesA4	776	___	GCTTCAG
CesA4	780	TACA,TACATTGTTTGAGC,TACATTG	___
CesA4	890	TG	TGC
CesA4	1092	___	TGTAGG
CesA4	1093	GTGAGTCTCTACCCAA,GTAGGAA,G	___
CesA4	1705	GGCATGAGTTTA,GGCA,G	GGCATGAGA,GGCAGA,G
CesA4	1844	___	GTGCATTTATAAT,GTGCATTTATAATT
CesA4	1845	TGCATTTATAATT,TGCA,TGCATTTATAA	___
CesA4	1969	___	TAG,TCAG,TTTATATTCAG
CesA4	2445	___	GTACACATCCT
CesA4	2446	TACACATCTA,TACACA	___
CesA4	2647	___	GGTATGTGAGCTTATT
CesA4	2995	AGGTGCA	AGGTGCA,A
CesA4	3590	___	GACA
CesA4	3602	GAAA	___
CesA5	197	___	C
CesA5	324	TATTTTGTGTAGA,TTGTGTAGA	TCATTTTGTGTAG,TTGTGTAG,TGGTTTGTG
CesA5	543	___	GTGTGTCTTCATCT
CesA5	682	TTGTTGT	___
CesA5	715	TAAGAAG	___
CesA5	718	___	GAAGT
CesA5	801	ATTTGT,ATTTTGT	ATTTGT
CesA5	1137	GTT	___
CesA5	1264	___	TGCAG,TGTG
CesA5	1265	ACAGAT,ATGTT	___
CesA5	1470	AGGAGACT	___
CesA5	1545	___	TATTGT
CesA5	1952	___	GAAGAAG
CesA5	1955	GAAG	___
CesA6	176	___	CTGT,C
CesA6	177	TGTGAATCAG,TGT,TGTA	___
CesA6	447	AATAGATTTTG,AATG	AATAGATTTTG,AATG,A
CesA6	786	___	TTCTTGCTGTGTTT
CesA6	788	AGTTTGC	___
CesA6	930	TATGCAAAGTTTTCTT,TATGCAAAGTTGTCATTTTCTT,TATGCAAAGTTGTCTTTTCTT	TATGCAAAGTTTT,TATGCAAAGTTGTCATTTT,TATGCAAAGTTGTCTTTT
CesA6	1082	TTGTCTAACCGGTCAGGG,TTAACCGGTCAGGG,TGG	___
CesA6	1084	___	GTAAACCCCCTTTTTTG,GTAAACCCCCG,GTAG
CesA6	1291	TGTAAGCATGCAA,TTTCAGA	TGTAAGCATGCAA
CesA6	1517	___	TTTT,T
CesA6	1575	___	ATGTTTTCTTATGC
CesA6	1577	GGTGAGATTCTGCTTTTG,GGTGAG	___
CesA6	1764	ATTTCATCATATA,ATA	___
CesA6	1766	___	GCATATAC
CesA6	2090	___	T
CesA6	2120	GTTGCAG,G	GTTGCAG
CesA6	2716	TC	___
CesA6	3050	___	CTCTCTCTCTCTC
CesA6	3056	C,CTCTCTC	___
CKX	484	ATATC,A	ATATCACGCGAATCC,ATATC
CKX	608	GG	___
CKX	610	___	GTACGTAGCACAC,GG,GTACGTAG
CKX	877	ATCTTATCAACATTA,AATTA,ACATTA	ATCTTATCAACATT,ATT,ACATT
CKX	1148	A	AGTAT
COMT1	94	___	CAAAA
COMT1	97	AA	___
COMT1	1268	___	TTTA,TTA
COMT1	1345	___	TGGGG
COMT1	1420	___	CTAT
COMT1	1892	___	ATGA
CRE	6	GTGAAAGGATGGGG	___
CRE	340	GTTCGTCCTTAAA,GAA,GTTAAA	GTTCGTCCTTAAACA,G,GTTCAAACA
CRE	574	GTAAA	GTAAAG
CRE	742	GGCAG,GCAG	___
CRE	743	___	GCAGA
CRE	960	___	TGCTAAGC
CRE	962	GGTTAGTGGGTTCA,GGTTA	___
CRE	1149	GGTATTT,GGTTT	GGTA,GG
CRE	1201	GTTCTATTTTCAG	GTTCTATTTTCAGG
CRE	1435	G,GGTCT	G
CRE	1528	ACAA,AAAGTAAGTGCAA	___
CRE	1532	___	TGACAGTTC
CRE	2236	GACAG	GACA
CRE	2743	___	GGGTATG,GCAG
CRE	2749	GCTCTA	___
CRE	3007	___	TC
CRE	3245	___	TAA
CRE	3332	___	TAAA
CRE	3383	TGCACTTGCCA	___
DHN	311	___	CAGCAGCAG
DHN	385	___	CGTC,CGTCAGTC,CAGTC
DHN	502	G	___
DHN	640	___	GC
DHN	750	___	GAAG
DREB1	5	___	CAGCGCAACCT,CT
DREB1	322	GTTGGTTGGTTGGTT,GT	GTTAA,GTAA
DREB1	1032	___	TCTC
DREB1	1349	TATTCTGAATTCTG	___
DUF1	177	___	CTC
DUF1	182	TAAAATTTAATT	___
ERF	92	CA	___
ERF	818	GCAAAGACTGTCAAAGA	___
EXPA	175	___	GTTCTACCCAGG
EXPA	1020	___	TGCGC
EXPA	1028	TTTT	___
EXPA	1069	TT	___
EXPA	1094	___	TCCC,TTTTCCC,TTTTTCCC
EXPB	531	AAGTCCGTA	___
EXPB	532	___	AGTCCGTACAG,AGTCAG
EXPB	676	___	CTT
EXPB	933	___	TGTGT
EXPB	935	TGT	___
FLA1	1266	TGA	___
GA20	665	GTGTTTCAGGAGGG,GG	GTGTTTCAGGAG
GA20	986	___	TAACAGG
GA20	988	GTAAGTC,G,GTAAC	___
GA20	1655	___	ACCCCC
GA20	1710	TCCTAGTTTTTCCACCTAGT	___
GATA1	234	___	CTTATG
GATA1	690	___	CTCGGCC
GLU	468	GAGCCGTTTTGTT,GTT	GAGCCGTTTTGT
GLU	774	___	GTAATGCTAA,GTAA,GTA
GLU	935	GGTACATATG	___
GLU	936	___	GTACATATGAACCCAAA,G,GTACATATGAA
GLU	1730	___	GTTTT
GLU	1930	AATTTAGTCATAAATTTAGTC	___
GRAS1	115	CAA	___
GRAS1	116	___	AA
GRAS1	1771	GTGTGTGTT,GTGTGTGTTT,GTGTGTGTTTT	___
GRAS1	1774	___	TCTTTT
GRAS1	1783	TTTGC,TTGC,TTTTGC	___
GRAS1	1962	___	TTTTATCGTTCATCTT
GRAS1	1967	TCATTCATCTTGAGGCACATTC	___
GT	12	GAGAGAGAG	___
GT	18	___	GAGGAAA
GT_1	6	CAAATACAAACC	___
GT_1	836	___	AG
GT_1	837	GTATGCACAAG,GGG	___
GT_1	1047	CCAGGTACACAGACAGG,CTTGCTTGCGCAGG,CGCAGG	CCAGGTACACAGACAGG,CGCAGG
GT_1	1254	___	TTCTTCTTCTTCTT
GT_1	1256	CTTCTTCTTCTTCTT	___
HB	5	TAGACTTT	___
HB	174	___	TCCTCCT
HB	231	___	TCCC
HB	263	___	GTAGG
HB	274	___	GGCAG
HB	398	___	GC
HB	440	___	GCAGCAGCAGCAG
HB	625	___	CTTCATC
HB	762	___	ACCC
HB	1156	___	CTGATATGTTCCT,CT,CCT
HB	1159	GTA	___
HB	1271	___	ACGGATC,AC
HB	1272	TGGATCTG	___
HB	1766	CGGTTGAGGAAGCGGTTGAGG	___
HB1ClassIII	31	___	TTTT
HB1ClassIII	175	___	TTTT
HB1ClassIII	180	TACTCTCTCT	___
HB1ClassIII	202	___	CTCTCTC
HB1ClassIII	207	CCCAA	___
HB1ClassIII	312	___	ACT
HB1ClassIII	317	TC	___
HB1ClassIII	601	___	CTTTTT
HB1ClassIII	1477	CGTA	CGTAC,C
HB1ClassIII	1882	CATAA	___
HB1ClassIII	2194	___	ATCAGG,AGG
HB1ClassIII	2294	T	___
HB1ClassIII	2297	___	ACAATGATGT,AACAATGATGT
HB1ClassIII	2492	CAGGTGAG	___
HB1ClassIII	2493	___	AGGTGAG,ATCAG
HB1ClassIII	2888	TATTGTGTTG	___
HB1ClassIII	2897	___	GTGAGGCTTAAGC,GTGAAGC,G
HB1ClassIII	3326	___	AAACCCCTCTTCCTTGCA
HB1ClassIII	3329	GTGCA	___
HB1ClassIII	3474	A,AGTTTTCTTACA	___
HB1ClassIII	3475	___	ATCTTGCA,ATTTTCTTGCA
HB1ClassIII	3643	___	AGA
HB1ClassIII	3674	___	GACAC
HB1ClassIII	3718	GAAA	___
HB1ClassIII	3738	___	CCTCT
HB1ClassIII	4088	GTT	___
HBIclassII	12	___	CCTCCTCCTCC
HBIclassII	13	CTCC,CTCCTCCTCC	___
HBIclassII	1200	TAAAATGGAGAGAAAAT	___
HCT	53	___	TTTCTTT
HCT	65	___	TTCTTTC,TTCTTTCTTTC
HCT	891	___	TCAT
HCT	896	GTATT	___
HCT	1940	___	CAA
HCT	2235	___	AGG
HDKNOX1	449	___	GTAGG
HDKNOX1	761	GTATGCAATAG,G	GTATGCAATAGTACTG,G
HDKNOX1	1335	___	AACA
HDKNOX1	1425	GCATTATCCC	GCATTATCCC,GCAT
HYD	194	GTGGGTGATCATCCACGA,GTGGACGA,GTCGCAGGACGA	___
HYD	697	___	AGG
HYD	983	TGCAG	___
HYD	984	___	GCAG
HYD	1319	___	A
HYD	1372	___	TTC,T
IAA	7	___	CTGGAGGAAGGAGTTC
IAA	297	TATCTACGTGCAGG,TGG	___
IAA	298	___	GGAAC,GTATGTCCAAC
IAA	729	___	AATACTGCAACATACTGC
KNOX2	6	___	CCTCATTCGCCTCC
KNOX2	28	TCT	___
KNOX2	133	CGTC	___
KNOX2	164	___	GCACC
KNOX2	166	CCCTCCTCCTC	___
KNOX2	866	GGTATACACA	GGTATAT,GGT
KNOX2	983	ATAATGCATGA	___
KNOX2	984	___	ATGCATGAG
KNOX2	1180	AGG,ATGTAGGGG	___
KNOX2	1182	___	G,GTAGGGGTA
KNOX2	1314	___	G,GTAAG
KNOX2	1450	GG,GGCAATTATAT,GGTAATTA	GGTAATTA,GAAG,GGTAAT
KNOX2	1647	GAAC	___
KNOX2	1909	GTA	___
KNOX2	1950	AAC	___
KNOX2	1999	CGT	___
KNOX2	2159	CTTGAAATCTGGGTTGAA	___
KOR	104	TC	___
KOR	148	CAAC	CAA
KOR	250	CTCTCTC,CTCTCTCTC	CTCTCTCCC,CTCTCTCTCCC,C
KOR	293	___	CTGCT
KOR	305	___	CCTC
KOR	433	AAA	___
KOR	853	TTGCAGCT,T	TTGCAGCTG,T,TTTGCAGCTG
KOR	1161	TTTTCAT	___
KOR	1626	___	GGTAAGTTTAGT
KOR	1629	GAGTTTAGTGTCTCC	___
KOR	1763	___	GTAAT
KOR	1764	TAATGG	___
KOR	1934	ATCTGTA	___
KOR	1938	___	CTGTAGATCG
KOR	2520	AAAAAAAAAAAAA,AAAAAAAAAAA	___
KOR	2709	___	TTCCTT
KOR	2712	CTT	___
LAC	5	___	TTGTAACGCTATGCTT
LAC	6	TGTAACTCTATGCTT	___
LAC	433	GGGTATGCTG	GGGTATGCTG,G
LAC	643	___	CTATAAA
LAC	1044	TA	___
LAC	1189	GT	GTGACAAGTCTT,GT
LAC	1993	___	ACTTTCCCAGTA
LAC	2130	GGTGAGTTATAGGCG	___
LAC	2131	___	G,GTGAGTTAACGCG
LAC	2337	ATGACGC,AACGC	___
LAC	2556	___	TCTCT
LAC	2593	___	A
LAC	2643	___	GGG
LAC	2799	ATCTCATCTGCACTCTCA	___
LAC2	151	___	TGTACGTCAC
LAC2	549	___	GTA,G
LAC2	671	TGCCCGCATG,TG	TGCACGCATG,TG
LAC2	1710	A,ATGCTACCGTT	___
LAC2	1793	CATGCACTGTCAC	___
LAC2	1878	C,CCGTCCGAGAAGCTCCCTCCCCCG	___
LAC2	2190	___	TT
LBD	118	___	GCGGGAGCGGGAGCGG
LBD	388	ATTGATGGT	___
LBD	867	___	TAGAG
LBD	919	___	TT
LBD	939	___	AAAAAAAAA
LBD	1024	___	AAAATATTTAAATA
LEAFY	5	___	AGCGCGAGAATGGA
LEAFY	18	___	TTCTAACA
LEAFY	70	TAA	___
LEAFY	432	___	GA
LEAFY	689	___	AGAAGACGATGCAG
LEAFY	690	GACGATGCAG	___
LIM1	101	___	TAAAAAA,TAAAAAAA
LIM1	104	AAAAAAAAAA	___
LIM1	161	GCATGC	___
LIM1	377	CACAGA	___
LIM1	386	___	ANA
LIM1	404	AGAGAGAGA	___
LIM1	408	___	AGAA,AGAGAGAGAGAA,AGAGAGAGAGAGAA
LIM1	543	GGTATGC	___
LIM1	545	___	TA
LIM1	1236	T	___
LIM1	1294	TT	___
LIM1	1297	___	CAA
LIM1	1396	TCGGG	TCGGGACTA,TCGGG,TCGGGA
MAN	588	GTAAGAATCT,G,GT	GTAAGAATC,G
MAN	905	___	TAATTG,TG
MAN	907	ATGATCTTAATTGCA	___
MAN	1119	TTTTTGGTA	___
MAN	1121	___	GTACAAATTT,GTACAATTT
MAN	1526	___	AA
MAN	1705	GTATAT	___
MAN	1784	___	CGTTATCTGGGGGCTGGGG
MAX	470	___	TCCGC
MAX	1372	___	AGG
MAX	2289	___	CA
MAX	2329	___	AAGTCT
MAX	2410	___	CA
MAX	2652	___	ATCGTCTTCGTCTT
MIBP1	247	TCCTCCTC	___
MIBP1	672	___	CG
MIBP1	705	TGCCGATG	___
MIBP1	866	___	ATTGT
MIBP1	1021	___	AAG
MIBP1	1293	C	___
MIBP1	1721	___	TA
MTS	107	___	AAAA
MTS	210	TTCG	___
MTS	223	___	ATTTGG
MTS	699	___	G
MTS	1072	GTTATTGCAG	GTTATTGCAGAT
MTS	1429	CAGTG,CG	CG,CAGTG
MTS	1679	___	GTCCTAACAG
MTS	1680	GTATGCATCC	___
MTS	2210	___	GGCGGC
MUR3	6	TGATATGCTCCCT	___
MUR3	381	___	TAAA
MYB1	10	___	TTGTGTGAT
MYB1	91	___	CTCTCT
MYB1	100	TATCT	___
MYB1	116	___	TCTCTCTCTCTCTC
MYB1	120	TCTCTCTC,TC	___
MYB1	249	___	T
MYB1	688	___	A
MYB1	1603	TT	___
MYB2	200	___	GGTTAGAGC
MYB2	201	GTTAGATTCC	___
NAM1	92	CCGCCG	___
NAM1	243	___	TC
NAM1	286	___	GCCGTGC
NAM1	470	___	CGTGGGCTGC,C
NAM1	473	GGTA,GGTAACATTTT	___
NAM1	769	GTTGATGTAG	GTTGATGTAGG,GGTATG
NAM1	1079	___	GTTCATTCCATGT
NAM1	1085	AAAAAATTTGCA,AAAAAA	___
NAM1	1383	___	TC
NAM1	1395	AG	___
NAM1	1974	TAAACC,T	T,TAAACC
PAAPA	147	GTATAT	___
PAAPA	685	___	CTT
PAAPA	1183	___	GTTTTGGAAGCGATTTTGG
PAE	364	CTT	___
PAE	391	___	A
PAE	398	AATAA	___
PAE	499	___	GCGC
PAE	523	___	AGAGG
PAE	834	___	GGTAG,GTAG
PAE	966	___	GGTATTGGAA
PAE	971	TGGAATT	___
PAE	1549	___	ATTTGATAATGCA,ATGCA,A
PAE	1550	AGGTG,AGGTGATTTG	___
PAE	1695	ACA	___
PAE	1925	___	CAGAGA
PAE	2073	___	TGGG
PAL	8	ACTCAGGAAA	___
PAL	182	___	GTTCACGTTC
PAL	591	___	ACA
PAL	594	TAAAC	___
PAL	2361	___	T
PAL	2437	___	ATTTT
PAL	2555	ATTTTTT	ATTTTTTTTT
PAL	2971	___	CCC
PG	106	C	___
PG	117	___	A
PG	120	ACGA	___
PG	236	___	TAA
PG	838	TTTTTTCCTGATA	___
PG	840	___	AA
PG	1090	___	CTGGTGAGTCG
PG	1092	GGTGAGTCTGTT,GGTG	___
PG	1244	___	CAGGTAG
PG	1245	AGGTAG,ACAG	___
PG	2209	___	GTTTT
PG	2282	___	TT
PIP1	35	___	GAGAG
PIP1	401	GTGCAG,GATCGGTGCAG	___
PIP1	698	ATAAGTTTT	___
PIP1	833	___	G
PIP1	1059	T	___
PIP1	1103	___	T,TATCT
PIP1	1109	TCTCTCTCTCTCT	___
PIP1	1240	T	___
PL	132	___	GTATGTCTAAGA
POX1	247	___	GTAAGCAAACGT,G
POX1	432	AAAACT	___
POX1	433	___	CTGGTAAAATCTG,CAAATG
POX1	591	TCCCC	___
POX1	592	___	CCCC
POX1	1335	CTACCCTCTTACCCTCT	___
PTM5	83	___	TATTAG,TAG
PTM5	271	GAGTTCGCAAGTTCGCA	___
RAB	86	AA,AAAAAA	___
RAB	87	___	AAA,AAAA
RAB	333	TATTTATATACT,TACT	___
RAB	334	___	TTATATACTT
RAB	486	GTAACCGG,GTAACCCGG	GTAACCGG,GTAAACCGG
RAB	711	___	ATGTGAGTCCTTTTTT
RAB	712	TGTGAGTCCTTTTTT,TGTG	___
RAB	1111	TT	___
RAB	1115	___	TTTCCTTGATACTTCCTTG
RNS	122	AAGTAAGA	___
RNS	123	___	AGTAAGATAGT
RNS	277	GCACAGA	___
RNS	279	___	GGTAATTATCTTT,GGTA,GGTAATT
RNS	479	GTAAGGTTTATGAAAT,GT,GTGCAGGAAT	GTAAGGTTTCTGAAAT,GTAAT
ROP1	187	___	AGGAGGAGGAGGAGGGGGAG
ROP1	208	___	AGG
ROP1	341	___	G,GTGAGTAC
ROP1	428	GAACAGG	___
ROP1	730	___	AGCGCA,ATCTTAAGCGCA
ROP1	731	CCTTGAGCGC	___
ROP1	920	AGGC	___
ROP1	1221	___	TT
ROP1	1270	TCTCTCTCTCTCTCT,T,TCTCTCTCTCTCTCTCT	___
SAMS	221	___	TT
SAMS	242	___	TTTAAACCGT
SAMS	246	GGTACCC,GGTACTCT	___
SAMS	1720	TT,TTT	___
SAMS	1763	___	CCCTCAAGTATCCTCAA
SBP1	100	___	TCTCACCA,TA
SBP1	1880	GAA	___
SBP1	1881	___	AA
SCD	71	C	___
SCD	173	___	AAG
SCD	519	TG	TG,TGCAG
SCD	625	___	ATTTCCA
SCD	783	A,AAGAC	___
SCD	1234	AG	___
SCD	1241	___	ATT,ATGTTGTT
SND1	15	___	CCT,C
SND1	88	CTTC	___
SND1	150	___	CACA
SND1	151	ACACACAAC,AC,ACAAC	___
SND1	390	GGTA,GGTACA	G,GGTACA
SND1	659	___	TAAACCAG
SND1	660	GTAAGTCC	___
SND1	959	___	C
SND1	1572	AAG,AAAG,A	AAG,A
STM	68	___	GAGAG
STM	166	___	TC
STM	198	___	GAGAGA
STM	324	___	ATT
STM	349	GA	GAGAGAAA,GA
STM	374	AGAGAGAGAGAG,AG,AGAGAG	AGAGAGAG,AG
STM	459	___	TTCTCT
STM	547	___	TCACA
STM	624	___	GAGAGAGA
STM	817	CATCCCCATCCCCATC	___
STM	831	___	ACATCATCAACATCATCA
STM	838	CAACATCATCA	___
STM	991	___	TNAGGCT
STM	1090	___	AT
STM	1095	GAAAGAAAAGC,GAAA	___
STM	1351	GGTACTAATTTG	GGTATTAATTT,GGTACTAATTTAT,GGTACTAATTTATCT
STM	1594	GTATT,GG	___
STM	1597	___	TTCATCC,TTC
STM	1801	___	CT
STM	1861	___	CTTTT
STM	1878	___	ACC
STM	2015	___	CT
STM	2281	___	GT
STM	2331	___	A
SuSy1	708	ATGCA	___
SuSy1	710	___	GGTAA
SuSy1	1316	GGTAG	___
SuSy1	1429	___	CTAT
SuSy1	1599	___	ATTATATGTTTTCAG,AGG
SuSy1	1600	GGTAACTCAA,GTTTTCAGCAA	___
SuSy1	1681	___	TTT
SuSy1	2017	AA	___
SuSy1	2265	___	CAA
SuSy1	2392	AAGT	___
SuSy1	2528	GTCTTGACAGG	GACAGG
SuSy1	2751	___	AAA
SuSy1	2782	___	CCCC
SuSy1	2784	CC	___
TUA1	52	___	CAA
TUA1	152	___	ATAT,AT
TUA1	157	TAT	___
TUA1	243	___	CTCCG
TUA1	407	TGATGTCCGTTGTTCC	___
TUA1	410	___	AGGTAGG
TUA1	645	___	AAGTAATATATCCA
TUA1	1018	___	GTAACAACT
TUA1	1019	TAACAACTG,T	___
TUA1	1790	___	TT
TUA1	1951	AA	___
UBILIG	44	___	CACAC
UBILIG	137	CTC	___
UBILIG	651	___	CCTTGC
UBILIG	653	GGTCAT	___
UBILIG	1042	TGAG	TGAGTTTC
UBILIG	1426	___	TCTCT,TCT
UBILIG	1431	CTCTCTCTT,CTCTCTCTCTT	___
UBILIG	1587	___	GGTCATCAGGTAC
UBILIG	1590	CATCAGGTATATCGAATCAG	___
UGDH	10	___	GGAAAAATAAAAAAA
UGDH	52	AA	___
UGDH	163	___	CTCTCTCTCTCCCTCTCCC
UGDH	235	ACCTCTCTCA	___
UGDH	237	___	GGTAACTCCCCGT
UGDH	1753	TAAA	___
UGDH	1868	___	C
UGDH	2042	___	ATT
UGDH	2136	___	AATTGCGTTAACATTGC
UGT	657	___	GTATTTCGC
UGT	658	ATTTTCGCA	___
UGT	1194	G	___
UGT	1615	___	AACA
UXS1	88	___	GAAG
VND6	4	___	AATTCCCTTTTATCA
VND6	393	GTCTCTCTCTC	GTCTCTC
VND6	581	___	AATGTGGGCA
VND6	582	GTAAAATGTGGGCAGA,G	___
VND6	855	GCAAGTAATT,GC	GCAA,GCAAGTAATTAA,GCAAGTAA
VND6	1967	G,GG	GG,GGG,GGGG
VND6	2212	___	TTT,TTTT
VND6	2732	___	C
VND6	3137	___	AA
VND7	105	CTTAAATGCAGCC	CTTAAATGGAGCC
VND7	276	___	ACGCCTGTGTACAGGG
VND7	279	GACCATAA	___
VND7	546	___	TTACTCCATGTACTG
VND7	550	GCAAGTTAT	___
VND7	1504	___	TG
VND7	1525	___	TTTTGCTACTTTTTTTGCT
VND7	1526	TTTGCTACTTTTTTTGCT	___
WND1	6	AAGATACCCAACCCA	___
WND1	253	AAG,ACGTAGAGAG	ATGTA
WND1	524	___	GGTAGG,GG
WRKY1	56	___	GAGAGA
WRKY1	227	___	ATTTTT
WRKY1	322	GGTTCATATTTTT,GTTTT	___
WRKY1	325	___	GGTA,GGT
WRKY1	753	___	ATCG
WRKY1	1914	___	ATTCA,ATCTTCA,ATTCTTCA
WRKY1	1919	ATTAA	___
WRKY1	2073	___	ATGGTTTCGATGCA,A
WRKY1	2075	GG	___
WRKY1	2359	CCCCC	___
WRKY1	2728	___	TTTTT
WUS1	539	___	TCA
XCP	517	___	GTACCTTTG,G
XCP	636	___	GGTT
XCP	881	___	CAAGTAA
XCP	883	A	___
XCP	1372	___	TAA
XCP	1557	AACTTGATGAAACATACTTGAT	___
XTH	413	CTTGTTATGCAGTT	CAG
XYL	224	CCACAAGGTAAA	___
XYL	232	___	TAAACT,T
XYL	432	GTACTTCCTCTCCCTA	___
XYL	434	___	ACT,ACTTCCTC
XYL	486	GCCAG,GAACCAG	GAACCA
XYL	813	ATGT	___
XYL	814	___	TTACTGCAG,TGT
XYL	974	___	GGTAATAAGA,GGTAAGA,G
XYL	975	AG	___
XYL	1327	A,AGC	___
XYL	1504	AGGTTTGTAGCTACTG	ATTTTGCA
XYL	2040	AAGGTAG,ACAG	___
XYL	2042	___	G,GGTAACTCC
XYL	3368	___	A
XYL	3439	GCAGAGAAAACAGAG	___
Znf1	119	TCTCT	___
Znf1	120	___	C
Znf1	138	___	TTTG
Znf1	166	TCTC	TCTC,TC
Znf1	532	___	GATCCAACAG
Znf1	747	___	GGTAC,G,GGTACAAAAAAATTGC
Znf1	902	A	___
Znf1	999	T	___
Znf1	1001	___	AGGTAAACATATCTG
Znf1	1157	___	AAGTAAG
Znf1	1159	GT	___
Znf1	1335	___	CCCCCC
Znf1	1340	C	___
Znf1	1464	TTT	___
Znf1	1523	___	CTT

## Sheet: EgXEc
Table S7b: Presence of InDels in Pair-wise comparison across E. grandis and E. camaldulensis
Gene ID	Position	E. grandis	E. camaldulensis
4CL	85	TCGAGTCT	___
4CL	1126	GTGAAATATCCTC,GT	___
4CL	1320	GGTCTT	___
4CL	1327	___	TCGCATCCCAACCC,TCGC
4CL	1638	GTTTATTGCTTCTTTG	___
4CL	1967	___	ATTTTTTTTT
4CL	2063	AAGACATTGACGAGACA	___
ACO1	8	ATGCACAAGACAA	___
ACO1	60	GAGAGAGA	___
ACO1	61	___	AGAGA
ACO1	210	GGAAATGACCAAATGAA,GGGAAATGACCAAATGAA	___
ACO1	213	___	CAAATGAAGC
ACO1	436	___	ATTTGATGTGCA
ACO1	772	AATGCAGG	___
ACO1	1153	ACT	___
ADH	27	TGAA,TTGAA	___
ADH	56	___	TATA
ADH	170	TGAGAG	___
ADH	764	GTCGGTC	___
ADH	766	___	CGGTCATATGTT,C
ADH	975	G	___
ADH	1302	TC	___
ADH	1303	___	CAGTC
ADH	1627	___	AG
ADH	1777	AGCA,ATGAGCA	___
ADH	1780	___	GTATAAC,GTATAACCCCAAC
ADH	1955	___	TGG
ADH	1985	___	CTGT
ADH	1986	TGT	___
ADH	2168	AACCACAAATCCACCAC	___
AP2L	244	GGTATGTCCTCCAT	GGTATGTCCTCCAT,GGTCAT
AP2L	687	GGCAG	GGCAGGGG
AP2L	817	___	G
AP2L	1047	TGTAATCTGTGTGGTAAT	___
ARF	29	___	G
ARF	85	GAGAGAGAGAGAGAGA	GA
ARF	216	___	GCTGC
ARF	470	___	GTTTTGGTAGG
ARF	894	___	G
ARF	1356	TTTGAACTTT	___
ARF	1357	___	T,TTGAACTC
ARF	1594	GTATGACATAACGAAT	GTATGACATAACGAATCCTT
ARF	2449	TTCTTATC	___
ARF	2450	___	TCTTATC
ARF	2642	AGCTCTTGTTT,AGCTT	AGCTCTTGTTT,AGTT,AGCTT
ARF	3221	___	ATGTTGGTATATCAAAGTGTTGGT
ARF2	31	___	A
ARF2	159	GNG	GAGNGAG
ARF2	178	___	AGAGAGAGAGAG,AGAGAG
ARF2	180	AGAG,AGAGAG	___
ARF2	697	___	AAGG,AAAGG,AG
ARF2	823	GT	GTA
ARF2	937	TTC	___
ARF2	1086	ATTGGA	___
ARF2	1091	___	TATTGTTGGATTAG
ARF2	1245	GTGA,GTGATGCTTCCTAAA	GTTT,G
ARF2	1586	___	GTTTT
ARF2	1708	GGTAACTTTCTG	GGTAACTTTCTGATG,GGTAACTTTCTG
ARF2	1781	GTGCAAA	___
ARF2	1782	___	CAAACA
ARF2	3398	___	GTAAGTCTTTTG,GGG
ARF2	3400	AAGTCTTTTGACTACCCA	___
ARF2	3798	___	G
ARF2	3940	GATTTCCGTGAGATTTCCGTG	___
ARF2	3944	___	TCCGTGAGATTTGAAACCGTG
BFN1	111	___	ATTCTCTTTTGCA,A
BFN1	296	GTAAGACACTTTTAGG	GTAAGACACTTTTA
BFN1	1200	CTTGATCCTTGTTGAT,CTTGATCCTTGTGTATTGAT	___
BP	47	___	C,CTC
BP	60	___	CTCTCTCTCTCTCT,CTCT
BP	62	CTCTCTCT	___
BP	190	CTAG	CTAGGG,CG
BP	703	GTTAATTTCACTTT	___
BP	704	___	TTAATTTCAC
BP	835	GATCAGGA	___
BP	974	ACAGA	ACAGAT
BP	1226	CATACA,CA,CCA	___
BP	1228	___	GTACATGCTCA,G
BP	1578	___	TAA
BP	1811	ATTCTGGGGACCTTGTTCTGGGGA	___
bZIP	6	GATCATATATGGATGA	___
bZIP	7	___	ATATATGGATGA
bZIP	779	___	GGTTAG,G
bZIP	780	GC	___
C3H	51	___	TC
C3H	125	CCTGCT	___
C3H	576	GTGGGTGCAG	___
C3H	972	GTAAGTTTAA,GTA	GTAAGTTTA,GTA
C3H	1744	___	T
C4H	53	___	TC
C4H	911	___	ATTCTGCAGGAAA,ATAAGCAAA,A
C4H	1044	___	GGTACC,GGTACCTCTC
C4H	1847	___	TATCTCT
C4H	1920	ATTTGAGATCTTTGAGAT	___
CAD1	215	GG	___
CAD1	328	GTTTGCAG	GTTTGCAG,GCAG
CAD1	996	___	TACA,TCTTCTAATTACA
CAD1	1003	ATA	___
CAD1	1173	TGTCGCTG	TGTCGCTGGGCG,TG,TGGCG
CAD1	1187	___	TT
CAD1	1223	ACCC	___
CCAAT	7	___	TGTAGAATGCCTT
CCAAT	127	ACTCTCTTTTAT	___
CCAAT	128	___	AGGTAATG
CCoAOMT1	63	AGCGAG	___
CCoAOMT1	76	___	GAGAGAG
CCoAOMT1	80	G	___
CCoAOMT1	190	AGTGAGTGTGAATCTTT,AGT,AGTGAGT	___
CCoAOMT1	412	ATTGTTTTCTGAA	___
CCoAOMT1	898	___	GAGAGA
CCoAOMT1	1029	___	T
CCoAOMT1	1163	AAA,AAAAAA	AAAA,AAAAAA
CesA1	178	___	GGTATTATATT,GGTAT,G
CesA1	309	AGAA	___
CesA1	714	ACAAT,ATTCCCACAAT	___
CesA1	720	___	TGCATTTAACCCCCATAAAAAA,TGCATTTAAAAAA
CesA1	1061	___	AAGTAA,AA
CesA1	1198	___	CAA
CesA1	1201	GTGAAGCGACT	___
CesA1	1323	TAAACT,TGAATAAACT	___
CesA1	1326	___	GAATAAACAG
CesA1	1539	TCAGGT,TGTGAGT	___
CesA1	1541	___	TGAGTTCT,TGAGT,TGAGTTCTAAACGT
CesA1	1798	AGA,AGTAA	___
CesA1	1799	___	AATT,AT
CesA1	2352	GGTAATTT,GGTA	GGTA
CesA2	1210	___	AGATGTAAA
CesA2	1212	AGTAA,A,ATGTAGA	___
CesA2	1349	ATGTATTTTATA	___
CesA2	1352	___	TAA
CesA2	1475	___	TCATA,TA
CesA2	2203	GAGGCAAGTAGA,GCTCCTTTTGGCAGA,GCAGA	___
CesA2	2205	___	GGCAAGTATT,G
CesA2	2555	CGGTAAG	___
CesA2	2556	___	GGTAAGC
CesA2	3134	___	GCTGATTCTGA
CesA3	265	___	C
CesA3	266	TTAAAAATGT,TGATTTAAAAATGT	___
CesA3	476	GCAAAACTTTGG,G	GCAAAACTTTGG
CesA3	557	___	CACTGGTCTTGTT,CTTGAT
CesA3	686	___	TGCAGG
CesA3	688	AATGCAGGA	___
CesA3	950	___	TG
CesA3	952	AGGTAG	___
CesA3	1297	ATATGGCA,ACA	ATGCTTCTCATATGGCA,ATGGCA,ACA
CesA3	1561	___	TACTACTTTTT
CesA3	1774	GTTTCTGC	___
CesA3	1775	___	ATGTAAGTCT
CesA3	1988	ACTTCTTAATTA,ATTA	___
CesA3	1990	___	GGTTTTTCAG,GTAGG
CesA3	2187	GGTAATATTAATT	___
CesA3	2541	AGA,AGTAAGTA	AGA,AGTAAGA
CesA3	3105	AT	ATG,A
CesA4	96	___	CTCTCTCTCTCTCTCCGT
CesA4	187	___	GCAACTTTTTC
CesA4	364	___	GACTTTTGCACAGGG
CesA4	561	GTCTGTCGTACAAAG,GTCTGTCGTAAG,G	GTCTGTCGTAAG,GTCTGTCGTACAAAG,GTCTGTCGTACAAG
CesA4	780	TACA,TACATTGTTTGAGC,TACATTG	TACA,TACATTG
CesA4	890	TG	___
CesA4	893	___	CGATGCAG
CesA4	1092	___	TGTAGGA,TGTGA
CesA4	1093	GTGAGTCTCTACCCAA,GTAGGAA,G	___
CesA4	1705	GGCATGAGTTTA,GGCA,G	GGCATGAGTTTAGA,GGCATGAGA,GGCAGA
CesA4	1844	___	GTGCATTTATAATT
CesA4	1845	TGCATTTATAATT,TGCA,TGCATTTATAA	___
CesA4	2182	TGTTCTAG,TCTAG	TGTTCTAGATA,TA
CesA4	2446	TACACATCTA,TACACA	___
CesA4	2447	___	GCACATC
CesA4	2645	___	GC,GCTTTGC
CesA5	324	TATTTTGTGTAGA,TTGTGTAGA	TGTGTAG,TATTTTGTGTAG,TTGTGTAG
CesA5	360	___	AT
CesA5	682	TTGTTGT	___
CesA5	685	___	TTGT
CesA5	801	ATTTGT,ATTTTGT	___
CesA5	804	___	GTAGGTCTTGA,G
CesA5	1137	GTT	___
CesA5	1265	ACAGAT,ATGTT	ACAGATA
CesA5	1470	AGGAGACT	AGGAGA
CesA5	1545	___	TATCGT
CesA5	1569	___	GTGT
CesA6	177	TGTGAATCAG,TGT,TGTA	TGTGAATCAG,TGT
CesA6	446	___	TAA
CesA6	447	AATAGATTTTG,AATG	___
CesA6	788	AGTTTGC	___
CesA6	790	___	GGTA,G
CesA6	930	TATGCAAAGTTTTCTT,TATGCAAAGTTGTCATTTTCTT,TATGCAAAGTTGTCTTTTCTT	TATGCAAAG,TATGCAAAGTTGTCA
CesA6	1082	TTGTCTAACCGGTCAGGG,TTAACCGGTCAGGG,TGG	TTGTCTAACAGGTCAGGG,TCAGGG,TGG
CesA6	1291	TGTAAGCATGCAA,TTTCAGA	TGTAAGCATGCAA
CesA6	1577	GGTGAGATTCTGCTTTTG,GGTGAG	GGTGAGATTCTGCTTTTG,GGTG
CesA6	1764	ATTTCATCATATA,ATA	___
CesA6	1765	___	ATATA
CesA6	2086	___	GTGCT
CesA6	2120	GTTGCAG,G	GTTGCAG
CesA6	2716	TC	___
CesA6	2881	___	GAAA
CesA6	3055	___	TC,TCTCTC,TCTCTCTC
CesA6	3056	C,CTCTCTC	___
CKX	484	ATATC,A	ATATCACGCGAATCC,ATATC,A
CKX	608	GG	___
CKX	610	___	GGC,GTACGTAGCACACC
CKX	877	ATCTTATCAACATTA,AATTA,ACATTA	ACATT
CKX	1148	A	AGTATGG
CKX	1377	GAGCAAAGCAAAGC	___
COMT1	94	___	CAAAA
COMT1	97	AA	___
COMT1	1268	___	TTT,TT
COMT1	1345	___	TGGGG
COMT1	1421	___	TAT
COMT1	1575	___	T
COMT1	1714	___	TTTTCCCTT
COMT1	1893	___	T
CRE	6	GTGAAAGGATGGGG	___
CRE	340	GTTCGTCCTTAAA,GAA,GTTAAA	GTTCGTCCTTAAACA,G,GTTCAAACA
CRE	574	GTAAA	GTAAAG
CRE	742	GGCAG,GCAG	GCAG,G
CRE	962	GGTTAGTGGGTTCA,GGTTA	___
CRE	964	___	TTAGTGGGA
CRE	1149	GGTATTT,GGTTT	GGTATTT
CRE	1528	ACAA,AAAGTAAGTGCAA	___
CRE	1530	___	AGTTCACC,AGTAAGTTCACC
CRE	2743	___	GCAG
CRE	2749	GCTCTA	___
CRE	3007	___	TC
CRE	3245	___	TAA
CRE	3304	___	CTTTTT
CRE	3382	___	GTT
CRE	3383	TGCACTTGCCA	___
DHN	316	___	GCAG
DHN	502	G	___
DHN	640	___	GC
DHN	747	___	CAAGAAG
DIR1	5	___	TTCTTCAGCTTTCCTT
DREB1	158	___	GTTTT
DREB1	322	GTTGGTTGGTTGGTT,GT	___
DREB1	1032	___	TCTC
DREB1	1349	TATTCTGAATTCTG	___
DREB1	1351	___	TTCTGAATTCATTCTG
DUF1	177	___	CT
DUF1	182	TAAAATTTAATT	___
ERF	92	CA	___
ERF	818	GCAAAGACTGTCAAAGA	___
EXPA	10	___	C,CTGAGGCGAATGC
EXPA	1028	TTTT	___
EXPA	1029	___	TTT
EXPA	1068	___	TTT
EXPA	1069	TT	___
EXPA	1094	___	TT,TTT
EXPA	1154	___	CTTT
EXPA	1173	___	CTT
EXPA	1290	___	AAGGAATGGACAGGAA
EXPB	531	AAGTCCGTA	AA,ACAGA
FLA1	1266	TGA	___
GA20	4	___	TGGCCTTGGCT
GA20	986	___	TGGTAAGG
GA20	988	GTAAGTC,G,GTAAC	___
GA20	1655	___	ACCCCC
GA20	1710	TCCTAGTTTTTCCACCTAGT	___
GLU	468	GAGCCGTTTTGTT,GTT	___
GLU	470	___	GA
GLU	774	___	GTAATGCTAAC,GTAC,GTAATGCTAATGCTTCAC
GLU	1730	___	GTTTT
GLU	1930	AATTTAGTCATAAATTTAGTC	___
GLU	1933	___	TTAGTCATAAATCTAGTC
GRAS1	115	CAA	___
GRAS1	1771	GTGTGTGTT,GTGTGTGTTT,GTGTGTGTTTT	___
GRAS1	1774	___	TCTTTT
GRAS1	1783	TTTGC,TTGC,TTTTGC	___
GRAS1	1967	TCATTCATCTTGAGGCACATTC	___
GT	12	GAGAGAGAG	___
GT	17	___	AGAG
GT	1459	AGTGCTAGTACTTTAC	___
GT_1	6	CAAATACAAACC	___
GT_1	7	___	TCTCCCAAATACAAACCT
GT_1	837	GTATGCACAAG,GGG	___
GT_1	1047	CCAGGTACACAGACAGG,CTTGCTTGCGCAGG,CGCAGG	___
GT_1	1048	___	CTGCTTGCGT,CT
GT_1	1255	___	TCTTCTTCTTTTTTTCTTCTT
GT_1	1256	CTTCTTCTTCTTCTT	___
HB	5	TAGACTTT	___
HB	260	___	CAGGTAGG
HB	413	___	GCAGCA
HB	446	___	GCAGCAGCAGCAG
HB	624	___	GTC
HB	1159	GTA	GTACATACTCCGGTCT,GTACGGTCT,G
HB	1270	___	CACAGA
HB	1272	TGGATCTG	___
HB	1282	___	CAGATCTA
HB	1766	CGGTTGAGGAAGCGGTTGAGG	___
HB	1767	___	GGTTGAGGAAGCAGTTGAGG
HB1ClassIII	33	___	TT,TTT
HB1ClassIII	179	___	ATTCTTTCT
HB1ClassIII	180	TACTCTCTCT	___
HB1ClassIII	198	___	CTCTC,CC
HB1ClassIII	207	CCCAA	___
HB1ClassIII	317	TC	TCTCC
HB1ClassIII	1315	ATTGC	___
HB1ClassIII	1317	___	GGT
HB1ClassIII	1477	CGTA	CGTAC,CTTGTTTCTTGCAGAC,C
HB1ClassIII	1879	___	GGTGATAATATACA
HB1ClassIII	1882	CATAA	___
HB1ClassIII	1962	___	TA,TTTA
HB1ClassIII	2117	___	GC
HB1ClassIII	2294	T	___
HB1ClassIII	2297	___	ACAATGATGT,AACAATGATGT
HB1ClassIII	2684	TGATG,T	T,TGATG
HB1ClassIII	2758	G	G,GTTTTTATTTTTCCAA
HB1ClassIII	2888	TATTGTGTTG	___
HB1ClassIII	2897	___	GTGAGGCTTAAGC,GTGAAGC
HB1ClassIII	3329	GTGCA	___
HB1ClassIII	3474	A,AGTTTTCTTACA	___
HB1ClassIII	3475	___	ATCTTG,AGTTTTCTTG
HB1ClassIII	3674	___	GACAC
HB1ClassIII	3718	GAAA	___
HB1ClassIII	4030	___	GCTTGTCTCTTGT
HB1ClassIII	4040	TCCCC	___
HB1ClassIII	4088	GTT	___
HBIclassII	6	___	CTTCCTCCTCCTCCTC
HBIclassII	13	CTCC,CTCCTCCTCC	___
HBIclassII	607	ATATTTTGTA	___
HBIclassII	608	___	GATTTTGTAGG
HBIclassII	1157	___	TTTCTTCTT
HBIclassII	1200	TAAAATGGAGAGAAAAT	___
HCT	65	___	TTCTTTC
HCT	283	___	AA
HCT	1793	___	CG
HCT	1940	___	CAA
HDKNOX1	446	___	TGTGGT
HDKNOX1	570	___	GAATTATTGCAGGAAT
HDKNOX1	573	TTATTGCAGGAAT	___
HDKNOX1	759	___	AGG
HDKNOX1	761	GTATGCAATAG,G	___
HDKNOX1	1334	___	AAACA
HDKNOX1	1425	GCATTATCCC	___
HYD	55	AA	___
HYD	194	GTGGGTGATCATCCACGA,GTGGACGA,GTCGCAGGACGA	GTCGCAGT
HYD	983	TGCAG	___
HYD	984	___	GCAG
HYD	1372	___	TT
IAA	297	TATCTACGTGCAGG,TGG	___
IAA	299	___	AAGGAA
KNOX2	28	TCT	___
KNOX2	133	CGTC	___
KNOX2	164	___	GCACC
KNOX2	166	CCCTCCTCCTC	___
KNOX2	866	GGTATACACA	GGTATATACACA
KNOX2	983	ATAATGCATGA	___
KNOX2	984	___	ATGCATGAG,AG
KNOX2	1180	AGG,ATGTAGGGG	___
KNOX2	1182	___	G
KNOX2	1314	___	GT,GTAAC
KNOX2	1448	___	AATGAA
KNOX2	1450	GG,GGCAATTATAT,GGTAATTA	___
KNOX2	1647	GAAC	___
KNOX2	1909	GTA	___
KNOX2	1950	AAC	___
KNOX2	1999	CGT	___
KNOX2	2063	___	T
KNOX2	2159	CTTGAAATCTGGGTTGAA	___
KOR	63	___	TCCC
KOR	97	___	A
KOR	104	TC	___
KOR	148	CAAC	CAA
KOR	246	___	CTCTCTCTCTC
KOR	250	CTCTCTC,CTCTCTCTC	___
KOR	300	___	TTCTTCTTCTTC
KOR	433	AAA	___
KOR	852	___	CTGTAACCCTCT
KOR	853	TTGCAGCT,T	___
KOR	1161	TTTTCAT	___
KOR	1626	___	GGTAAGTTTAGT
KOR	1629	GAGTTTAGTGTCTCC	___
KOR	1763	___	GTAAT
KOR	1764	TAATGG	___
KOR	2520	AAAAAAAAAAAAA,AAAAAAAAAAA	___
KOR	2529	___	AA,AAA
KOR	2712	CTT	C
LAC	6	TGTAACTCTATGCTT	___
LAC	9	___	CTCTATGCTTAAC
LAC	233	___	AA
LAC	234	AGTATGTCTATCTTGACA,A	___
LAC	433	GGGTATGCTG	GGGTATGCTG,G
LAC	643	___	CTATAAA
LAC	1044	TA	___
LAC	1045	___	A
LAC	1189	GT	___
LAC	1992	___	TGTTTTACTTTCCCAGTA
LAC	2130	GGTGAGTTATAGGCG	___
LAC	2131	___	G
LAC	2335	___	GATA,G
LAC	2337	ATGACGC,AACGC	___
LAC	2480	___	C
LAC	2554	___	ACTCTCT
LAC	2593	___	A
LAC	2644	___	GG
LAC2	153	___	TGGTGCAGAT
LAC2	298	___	CGGGC,CGACGGGC
LAC2	305	CACAGGCA	___
LAC2	671	TGCCCGCATG,TG	TG,TGCACGCATG
LAC2	1710	A,ATGCTACCGTT	A,ATATGCTACCGTT
LAC2	1790	___	GTGTTTG
LAC2	1793	CATGCACTGTCAC	___
LAC2	1878	C,CCGTCCGAGAAGCTCCCTCCCCCG	___
LAC2	1970	___	CCCCCCC
LAC2	2190	___	TT
LBD	388	ATTGATGGT	___
LBD	868	___	AGAG
LBD	941	___	AAAAAAAA,AAAAAAA
LEAFY	70	TAA	___
LEAFY	331	___	GGTACCTTACTCG
LEAFY	432	___	GA
LEAFY	689	___	AGAAGACGATGCAG
LEAFY	690	GACGATGCAG	___
LIM1	104	AAAAAAAAAA	___
LIM1	105	___	AAA
LIM1	161	GCATGC	___
LIM1	374	___	TCACACA
LIM1	377	CACAGA	___
LIM1	404	AGAGAGAGA	___
LIM1	406	___	AGAGAGAGAGA
LIM1	770	ACGTGCAT,AT	AGCAT,ACGTGCAT
LIM1	1236	T	___
LIM1	1294	TT	___
LIM1	1396	TCGGG	TCGGGACTG,TCGGG,TC
MAN	588	GTAAGAATCT,G,GT	GTAAGAATC,G
MAN	1119	TTTTTGGTA	___
MAN	1121	___	GTACAAATTT,GTACAATTT
MAN	1526	___	AA
MAN	1705	GTATAT	___
MAX	2329	___	AAGTCT
MAX	2411	___	A
MAX	2435	___	T
MAX	2436	A	___
MIBP1	247	TCCTCCTC	___
MIBP1	671	___	GCG
MIBP1	705	TGCCGATG	___
MIBP1	1293	C	___
MIBP1	1464	___	CGAG
MTS	106	___	GAAAA
MTS	210	TTCG	___
MTS	223	___	ATTTGG
MTS	699	___	G
MTS	1071	___	GTCTCTGGGTTATTGCAG,GCAG,G
MTS	1072	GTTATTGCAG	___
MTS	1288	___	GTGTGGTTTC
MTS	1429	CAGTG,CG	CG,CAGTG
MTS	1677	___	TCGGTATGCATCCTTTCGG
MTS	1680	GTATGCATCC	___
MTS	2212	___	CAGT
MUR3	6	TGATATGCTCCCT	___
MUR3	381	___	TAAA
MYB1	94	___	TCTNTCTCT
MYB1	100	TATCT	___
MYB1	120	TCTCTCTC,TC	___
MYB1	122	___	TTTCTCACA,TCTTTCTCACA,TCACA
MYB1	249	___	T
MYB1	688	___	A
MYB1	1381	___	GAAA
MYB1	1603	TT	___
MYB2	49	___	GTCACAG
MYB2	201	GTTAGATTCC	GTTAGATCC,GTTAGATTCC
MYB2	327	___	ATC
NAM1	90	___	CG
NAM1	92	CCGCCG	___
NAM1	243	___	TC
NAM1	282	___	CCGTGCCGTGCCGTGC
NAM1	470	___	C,CTGC
NAM1	473	GGTA,GGTAACATTTT	___
NAM1	769	GTTGATGTAG	GTTGATGTAGG,GGTATG
NAM1	1079	___	GTTCATTCCATGT
NAM1	1085	AAAAAATTTGCA,AAAAAA	___
NAM1	1383	___	TC
NAM1	1395	AG	___
PAAPA	58	CC	___
PAAPA	147	GTATAT	___
PAAPA	1135	___	TCTTCTTCTATTTCTCC
PAE	7	___	TTTATCGTTTT
PAE	398	AATAA	___
PAE	511	___	AGCGAGAG
PAE	524	___	GAGAGAGG,GAGAGG,GAG
PAE	971	TGGAATT	___
PAE	1124	___	TTTTCG
PAE	1549	___	ATAATGCA,ATGCA,A
PAE	1550	AGGTG,AGGTGATTTG	___
PAE	1695	ACA	___
PAE	1699	___	GATGG
PAE	1837	___	ATTT
PAE	1926	___	AGAGA
PAL	8	ACTCAGGAAA	___
PAL	585	___	C
PAL	594	TAAAC	___
PAL	2358	___	CTT
PAL	2437	___	ATTTT
PAL	2555	ATTTTTT	___
PAL	2562	___	TT,TTT
PG	106	C	___
PG	117	___	A
PG	120	ACGA	___
PG	838	TTTTTTCCTGATA	___
PG	839	___	AAA
PG	1090	___	CTGGTCG
PG	1092	GGTGAGTCTGTT,GGTG	___
PG	1245	AGGTAG,ACAG	___
PG	1246	___	GGTAGCTCATTTTC
PG	2209	___	GTTTT
PIP1	35	___	GAGAG
PIP1	400	___	GGTGCAG
PIP1	401	GTGCAG,GATCGGTGCAG	___
PIP1	698	ATAAGTTTT	___
PIP1	699	___	TAAG
PIP1	833	___	G
PIP1	1059	T	___
PIP1	1104	___	CT,CTCTCTCTCTATCT,CTCTCTCTCTCTATCT
PIP1	1109	TCTCTCTCTCTCT	___
PIP1	1240	T	___
POX1	4	___	GTACCTTCAAAG
POX1	432	AAAACT	___
POX1	434	___	TAAA
POX1	591	TCCCC	___
POX1	592	___	CCCC
POX1	1335	CTACCCTCTTACCCTCT	___
PTM5	271	GAGTTCGCAAGTTCGCA	___
PTM5	273	___	GTTCGCAAGTTCGCA
RAB	86	AA,AAAAAA	___
RAB	87	___	AAA,AAAA
RAB	333	TATTTATATACT,TACT	TACTT
RAB	486	GTAACCGG,GTAACCCGG	GTAAACC
RAB	564	GATTCTG	___
RAB	711	___	ATGTGAGTCCTTTTTT
RAB	712	TGTGAGTCCTTTTTT,TGTG	___
RAB	1111	TT	___
RAB	1117	___	TCCTTGATACTGACCCTTG
RNS	122	AAGTAAGA	___
RNS	123	___	AGTAAGATAGT
RNS	277	GCACAGA	___
RNS	279	___	GGTAATTATCTTT,GGT,GGTAATT
RNS	479	GTAAGGTTTATGAAAT,GT,GTGCAGGAAT	GTAAGGTTTATGAAA,GTGCAGGAA,G
ROP1	191	___	GGAGGAGGAGGGGGAGCGG
ROP1	210	___	G,GAAGAGG
ROP1	341	___	GTGAGTAC,G
ROP1	428	GAACAGG	___
ROP1	730	___	AGCG,ATCTTGAGCG
ROP1	731	CCTTGAGCGC	___
ROP1	920	AGGC	___
ROP1	1253	___	CCCTCTCTCTCTCT
ROP1	1270	TCTCTCTCTCTCTCT,T,TCTCTCTCTCTCTCTCT	___
ROP1	1271	___	CTCTCTCTCTCTCTAT
SAMS	221	___	TTC,T
SAMS	241	___	CCCGT
SAMS	246	GGTACCC,GGTACTCT	___
SAMS	1720	TT,TTT	TT,TTTT,TTT
SBP1	100	___	TCTCACCA
SBP1	179	TTAA	TT
SBP1	1943	G	___
SBP1	2134	___	TC
SCD	7	___	TTTTCGAAGGACGAT
SCD	71	C	___
SCD	170	___	AAAAAA,AAAAAAA
SCD	289	___	TCTTGTTATCATAAC,T
SCD	519	TG	TGT
SCD	624	___	TCC,TTTTTCC,TGTTTTTCC
SCD	779	___	GAGTAAGAAAGTA
SCD	783	A,AAGAC	___
SCD	988	A	___
SCD	1234	AG	___
SCD	1241	___	ATT
SND1	85	___	TT,TTT
SND1	88	CTTC	___
SND1	151	ACACACAAC,AC,ACAAC	___
SND1	154	___	CACGCACACACAA,CANAA
SND1	390	GGTA,GGTACA	G,GGTACA
SND1	659	___	TTTCTAAAAAACCAG
SND1	660	GTAAGTCC	___
SND1	959	___	C
SND1	1572	AAG,AAAG,A	AAG,A
SND1	1678	ACCAAATATCTTCCAAAT	___
SND1	1679	___	CCAAATATCTTCCACAAAT
STM	68	___	GAGAG
STM	163	___	CTCTC
STM	349	GA	___
STM	350	___	A
STM	369	___	GGAG,G
STM	374	AGAGAGAGAGAG,AG,AGAGAG	___
STM	461	___	CTCT
STM	547	___	TCACA
STM	817	CATCCCCATCCCCATC	___
STM	838	CAACATCATCA	___
STM	1095	GAAAGAAAAGC,GAAA	GAAAGA,GAAAGAAAAGC
STM	1351	GGTACTAATTTG	GGTATTAATTTG,GGTATTAATTTATG,G
STM	1594	GTATT,GG	___
STM	1597	___	TTCATCC
STM	1800	___	T
STM	1878	___	ACC
STM	2281	___	GT
SuSy1	239	___	GTT
SuSy1	708	ATGCA	___
SuSy1	1316	GGTAG	___
SuSy1	1425	___	GATTTA
SuSy1	1599	___	ATTATATGTTTTCAG,AGG
SuSy1	1600	GGTAACTCAA,GTTTTCAGCAA	___
SuSy1	1936	___	GAG
SuSy1	2017	AA	___
SuSy1	2091	___	AGGGG
SuSy1	2391	___	TAAGGACCAGGA
SuSy1	2392	AAGT	___
SuSy1	2528	GTCTTGACAGG	GTCTTGACAGG,GACAGG
SuSy1	2783	___	CCC
SuSy1	2784	CC	___
TUA1	53	___	ATTT
TUA1	152	___	ATAT
TUA1	157	TAT	___
TUA1	250	___	GCC
TUA1	407	TGATGTCCGTTGTTCC	___
TUA1	409	___	CAGGTAG,CCACAG
TUA1	645	___	AAGTAATATATCCA
TUA1	1018	___	GTAACAACT
TUA1	1019	TAACAACTG,T	___
TUA1	1951	AA	___
TUA1	2007	___	CATTATGCTGATTA
UBILIG	135	___	C
UBILIG	137	CTC	___
UBILIG	653	GGTCAT	GGTCAT,G
UBILIG	1042	TGAG	TGAGTTTC
UBILIG	1428	___	TCT,T
UBILIG	1431	CTCTCTCTT,CTCTCTCTCTT	___
UBILIG	1590	CATCAGGTATATCGAATCAG	___
UGDH	52	AA	___
UGDH	159	___	CTCTCTCTCTC
UGDH	235	ACCTCTCTCA	___
UGDH	237	___	GGTAAATCCCCGT
UGDH	1753	TAAA	___
UGDH	2042	___	ATT
UGT	657	___	GTATATTCGC,GC
UGT	658	ATTTTCGCA	___
UGT	1194	G	___
VND6	393	GTCTCTCTCTC	GTCTCTC
VND6	580	___	AAATGTGGGCAGAG,AGAG,AAG
VND6	582	GTAAAATGTGGGCAGA,G	___
VND6	851	___	TACTTGAA,TA
VND6	855	GCAAGTAATT,GC	___
VND6	1966	___	GG,G,GGG
VND6	1967	G,GG	___
VND6	2212	___	TTT,TTTT,TT
VND7	275	___	ACGCCTGTGTACA
VND7	279	GACCATAA	___
VND7	548	___	AATGTACTGCA
VND7	550	GCAAGTTAT	___
VND7	1503	___	TTG
VND7	1526	TTTGCTACTTTTTTTGCT	___
WND1	6	AAGATACCCAACCCA	AACCCA,AGAAGATACCCAACCCA
WND1	253	AAG,ACGTAGAGAG	ATGTA
WND1	524	___	GGTAGG,GG
WND1	1520	___	GTCTTAACCAAAGATCTTAAC
WRKY1	59	___	AGA
WRKY1	89	___	GG
WRKY1	231	___	TT
WRKY1	322	GGTTCATATTTTT,GTTTT	___
WRKY1	325	___	GGT,GGTA
WRKY1	851	___	TGGTAAGCTTGAGG
WRKY1	853	G	___
WRKY1	1036	ATGCAGATG	___
WRKY1	1038	___	GCAGATG
WRKY1	1919	ATTAA	ATTAA,A
WRKY1	2075	GG	___
WRKY1	2076	___	GTCACTGTCAGT
WRKY1	2359	CCCCC	___
WUS1	50	___	CCNAC
XCP	515	___	AGG
XCP	881	___	CAAGTAA
XCP	883	A	___
XCP	1372	___	TAA
XCP	1557	AACTTGATGAAACATACTTGAT	___
XTH	5	___	TAGCACCACCACCAT
XTH	413	CTTGTTATGCAGTT	___
XTH	415	___	TGTTATGCAGTT
XTH	607	TGTAAGTA	___
XTH	608	___	GTAAGTA
XTH	1073	___	TCG
XYL	224	CCACAAGGTAAA	___
XYL	432	GTACTTCCTCTCCCTA	___
XYL	434	___	ACTTCCTC,ACT
XYL	486	GCCAG,GAACCAG	GAACCAG,G
XYL	813	ATGT	ATGTA
XYL	974	___	GGTAATAAGAG,GAG,GGTAAAGAG
XYL	975	AG	___
XYL	1502	___	TTTG
XYL	1504	AGGTTTGTAGCTACTG	___
XYL	2040	AAGGTAG,ACAG	___
XYL	2042	___	G,GGTAACTCC
XYL	3295	___	TAAAA
XYL	3299	GCC	___
XYL	3439	GCAGAGAAAACAGAG	___
Znf1	27	___	TCTCTC
Znf1	119	TCTCT	___
Znf1	746	___	AGGTACAAAAAAATTG
Znf1	902	A	___
Znf1	999	T	___
Znf1	1335	___	CCCCCC
Znf1	1340	C	___
Znf1	1464	TTT	___

## Sheet: EcXEt
Table S7c: Presence of InDels in Pair-wise comparison across E. camaldulensis and E. tereticornis
Gene ID	Position	E. tereticornis	E. camaldulensis
4CL	6	AAGCTCAAACCAAA	___
4CL	91	T	___
4CL	1125	GGTGAAATAGG	___
4CL	1326	TACGCATCCCAACCT	___
4CL	1327	___	TCGCATCCCAACCC,TCGC
4CL	1967	___	ATTTTTTTTT
4CL	1968	TTTTTTTTT	___
ACO1	46	GAAAGA	___
ACO1	61	___	AGAGA
ACO1	62	GAGATAGAGA	___
ACO1	210	GGAAATGACCAAATGAAG,GAGGTACAG,GAAG	___
ACO1	213	___	CAAATGAAGC
ACO1	774	GCAACATATATGAT,GT	___
ACO1	1214	C	___
ADH	216	GGTACGTTTTTTA,GGTACGTA	___
ADH	249	CA	___
ADH	764	GTCGGTCT	___
ADH	766	___	CGGTCATATGTT,C
ADH	1301	GTC	___
ADH	1303	___	CAGTC
ADH	1627	___	AG
ADH	1777	ATGAGCA,AGCA	___
ADH	1780	___	GTATAAC,GTATAACCCCAAC
ADH	1985	___	CTGT
AP2L	244	GGCAT	GGTATGTCCTCCAT,GGTCAT
AP2L	489	A	___
AP2L	687	___	GGCAGGGG
AP2L	688	GCAGGGG	___
AP2L	817	___	G
ARF	85	___	GA
ARF	206	TG,TGGTG	___
ARF	216	___	GCTGC
ARF	404	C	___
ARF	470	___	GTTTTGGTAGG
ARF	680	GGTAACCCTCG	___
ARF	894	___	G
ARF	1235	GTGTGTGGTAC,G	GTGTGTGGTAC
ARF	1357	___	T,TTGAACTC
ARF	1428	AGTTCTGTTTGTTCA,A	___
ARF	1594	GTATGACATAACGAATCCT	GTATGACATAACGAATCCTT
ARF	2441	CCTCCTGGTTA,CTTA	___
ARF	2450	___	TCTTATC
ARF	2638	ACAGGG	___
ARF	2642	___	AGCTCTTGTTT,AGTT,AGCTT
ARF	3221	___	ATGTTGGTATATCAAAGTGTTGGT
ARF	3223	GTTGGTATATCTTGGT	___
ARF2	157	TNGAGAG	___
ARF2	159	___	GAGNGAG
ARF2	172	AGTGAG	___
ARF2	178	___	AGAGAGAGAGAG,AGAGAG
ARF2	267	CCTCCT	___
ARF2	697	___	AAGG,AAAGG,AG
ARF2	698	GAAGCA,G	___
ARF2	822	GTTAG,GTG	___
ARF2	823	___	GTA
ARF2	1245	GTGATGCTTCCTAAATT,GTT,GTGATT	GTTT,G
ARF2	1586	___	GTTTT
ARF2	1708	___	GGTAACTTTCTGATG,GGTAACTTTCTG
ARF2	1711	AACTTTCTT,AACT,AACTTT	___
ARF2	1781	GTGCAAA	___
ARF2	1782	___	CAAACA
ARF2	1919	GCTTCTTTCAGG	GCTACTTTCAGG
ARF2	3798	___	G
ARF2	3939	AGATTTCCGTGAGATTTCCGTG	___
ARF2	3944	___	TCCGTGAGATTTGAAACCGTG
BFN1	111	___	ATTCTCTTTTGCA,A
BFN1	296	___	GTAAGACACTTTTA
BFN1	639	CATAAG	___
BFN1	1199	CCTTGATCCTTGAT	___
BP	47	___	C,CTC
BP	60	CTCT	CTCTCTCTCTCTCT,CTCT
BP	190	CTAGGG,CTCTAGGG	CTAGGG,CG
BP	703	GTTAATTT	___
BP	704	___	TTAATTTCAC
BP	835	GATCAGGA	___
BP	972	TAATGACA	___
BP	974	___	ACAGAT
BP	1226	CA,CCA	___
BP	1228	___	GTACATGCTCA,G
BP	1578	___	TAA
BP	1811	ATTCTGGGGACCTTGTTCTGGGGA	___
bZIP	5	TTGATCATATATGGAT	___
bZIP	7	___	ATATATGGATGA
bZIP	779	___	GGTTAG,G
bZIP	781	C	___
C3H	576	GTGGGTGCAGA	___
C3H	972	GTAAGTTTA	GTAAGTTTA,GTA
C3H	1094	CG	___
C3H	1744	___	T
C3H	1950	CA	CACC
C4H	53	___	TC
C4H	910	AGTAAGAAAA,AGTAAAA	___
C4H	911	___	ATTCTGCAGGAAA,ATAAGCAAA,A
C4H	1041	GACATGGTG	___
C4H	1044	___	GGTACC,GGTACCTCTC
C4H	1839	A	___
C4H	1847	___	TATCTCT
C4H	1859	TCTCTCTCTAAA,TCTCTCTCAAA,TCTCTCTCTCTAAA	___
CAD1	215	GG	___
CAD1	557	AGTAAGTGC	___
CAD1	559	___	TAAGTGCATC
CAD1	996	TACA	TACA,TCTTCTAATTACA
CAD1	1173	TGTCG	TGTCGCTGGGCG,TG,TGGCG
CAD1	1187	___	TT
CAD1	1188	T	___
CCAAT	7	___	TGTAGAATGCCTT
CCAAT	127	ACTCTCTTTTAT	___
CCAAT	128	___	AGGTAATG
CCoAOMT1	7	AGAACTTAG	___
CCoAOMT1	55	GCA	___
CCoAOMT1	76	___	GAGAGAG
CCoAOMT1	77	AGAG	___
CCoAOMT1	190	AGTGAGTGTGT	___
CCoAOMT1	414	AGGTCGGTTTG	___
CCoAOMT1	860	T	___
CCoAOMT1	898	___	GAGAGA
CCoAOMT1	899	AGAGA	___
CCoAOMT1	1015	TTTTTT	___
CCoAOMT1	1029	___	T
CCoAOMT1	1162	AAAAA,AAAAAAAA,AAAAAAA	___
CCoAOMT1	1163	___	AAAA,AAAAAA
CesA1	6	GGGCCAACATGATGG	___
CesA1	178	___	GGTATTATATT,GGTAT,G
CesA1	308	AAGAA	___
CesA1	448	___	CAGTGAGTACTAAGAAA
CesA1	449	AGAATT,AGTAATT,AGTGAATT	___
CesA1	718	TATGCATTTAACCCCCAT	___
CesA1	720	___	TGCATTTAACCCCCATAAAAAA,TGCATTTAAAAAA
CesA1	1198	___	CAA
CesA1	1201	GTGAAGCGGCCTT	___
CesA1	1323	TAAACT,TGAATAAACT	___
CesA1	1326	___	GAATAAACAG
CesA1	1539	TCAG	___
CesA1	1541	___	TGAGTTCT,TGAGT,TGAGTTCTAAACGT
CesA1	1996	GTATTCGTTTTGCAGA,GCAGA	___
CesA1	1998	___	GGTA,GGT
CesA1	2349	A	___
CesA1	2352	___	GGTA
CesA2	461	TGTTTTGTTTTGTAGT	___
CesA2	600	GTAAATTTTGCAGGA,GTGAGTTCTA,G	GTAAATTTTGCAGGA,GTGAGTTCTA
CesA2	1206	CTCTCGTATGTG	___
CesA2	1210	___	AGATGTAAA
CesA2	1351	GTAATTTTTTGCTCCTTT,GTAATTTTT,GTAATTT	___
CesA2	1352	___	TAA
CesA2	1475	___	TCATA,TA
CesA2	1476	GGTGAGT	___
CesA2	2555	CGGTAAG	___
CesA2	2556	___	GGTAAGC
CesA2	3134	___	GCTGATTCTGA
CesA3	265	CGTATGATTTAAAAATGTC,C	C
CesA3	473	TGAGCAATA	___
CesA3	476	___	GCAAAACTTTGG
CesA3	557	___	CACTGGTCTTGTT,CTTGAT
CesA3	686	___	TGCAGG
CesA3	688	AATGCAGGA	___
CesA3	950	___	TG
CesA3	956	AGTTACGTACT,AGT	___
CesA3	1297	ATTCTCATATGGCA,ATGCTTCTCATATGGCA,ACA	ATGCTTCTCATATGGCA,ATGGCA,ACA
CesA3	1561	___	TACTACTTTTT
CesA3	1563	GGTAATTGT	___
CesA3	1775	___	ATGTAAGTCT
CesA3	1776	TTCTGCAG	___
CesA3	1990	___	GGTTTTTCAG,GTAGG
CesA3	1991	GTTTTTCATAA,G	___
CesA3	2185	GGCTTGC	___
CesA3	2541	AGA,AGTAAGA,AGTAAGTA	AGA,AGTAAGA
CesA4	96	___	CTCTCTCTCTCTCTCCGT
CesA4	182	AACT	___
CesA4	187	___	GCAACTTTTTC
CesA4	363	GCACAGGG,GGACTTTTGCACAGGG	___
CesA4	364	___	GACTTTTGCACAGGG
CesA4	560	GG	___
CesA4	561	___	GTCTGTCGTAAG,GTCTGTCGTACAAAG,GTCTGTCGTACAAG
CesA4	776	GCTTCAG	___
CesA4	780	___	TACA,TACATTG
CesA4	890	TGC	___
CesA4	893	___	CGATGCAG
CesA4	1092	TGTAGG	TGTAGGA,TGTGA
CesA4	1705	GGCATGAGA,GGCAGA,G	GGCATGAGTTTAGA,GGCATGAGA,GGCAGA
CesA4	1844	GTGCATTTATAAT,GTGCATTTATAATT	GTGCATTTATAATT
CesA4	1969	TAG,TCAG,TTTATATTCAG	___
CesA4	2182	TGTTCTAG,TCTAG	TGTTCTAGATA,TA
CesA4	2445	GTACACATCCT	___
CesA4	2447	___	GCACATC
CesA4	2645	___	GC,GCTTTGC
CesA4	2647	GGTATGTGAGCTTATT	___
CesA4	2995	AGGTGCA,A	AGGTGCA
CesA4	3590	GACA	___
CesA4	3602	___	GAAA
CesA5	197	C	___
CesA5	324	TCATTTTGTGTAG,TTGTGTAG,TGGTTTGTG	TGTGTAG,TATTTTGTGTAG,TTGTGTAG
CesA5	360	___	AT
CesA5	543	GTGTGTCTTCATCT	___
CesA5	685	___	TTGT
CesA5	715	___	TAAGAAG
CesA5	718	GAAGT	___
CesA5	801	ATTTGT	___
CesA5	804	___	GTAGGTCTTGA,G
CesA5	1264	TGCAG,TGTG	___
CesA5	1265	___	ACAGATA
CesA5	1470	___	AGGAGA
CesA5	1545	TATTGT	TATCGT
CesA5	1569	___	GTGT
CesA5	1952	GAAGAAG	___
CesA5	1955	___	GAAG
CesA6	176	CTGT,C	___
CesA6	177	___	TGTGAATCAG,TGT
CesA6	446	___	TAA
CesA6	447	AATAGATTTTG,AATG,A	___
CesA6	786	TTCTTGCTGTGTTT	___
CesA6	790	___	GGTA,G
CesA6	930	TATGCAAAGTTTT,TATGCAAAGTTGTCATTTT,TATGCAAAGTTGTCTTTT	TATGCAAAG,TATGCAAAGTTGTCA
CesA6	1082	___	TTGTCTAACAGGTCAGGG,TCAGGG,TGG
CesA6	1084	GTAAACCCCCTTTTTTG,GTAAACCCCCG,GTAG	___
CesA6	1517	TTTT,T	___
CesA6	1575	ATGTTTTCTTATGC	___
CesA6	1577	___	GGTGAGATTCTGCTTTTG,GGTG
CesA6	1765	___	ATATA
CesA6	1766	GCATATAC	___
CesA6	2086	___	GTGCT
CesA6	2090	T	___
CesA6	2881	___	GAAA
CesA6	3050	CTCTCTCTCTCTC	___
CesA6	3055	___	TC,TCTCTC,TCTCTCTC
CKX	484	ATATCACGCGAATCC,ATATC	ATATCACGCGAATCC,ATATC,A
CKX	610	GTACGTAGCACAC,GG,GTACGTAG	GGC,GTACGTAGCACACC
CKX	877	ATCTTATCAACATT,ATT,ACATT	ACATT
CKX	1148	AGTAT	AGTATGG
CKX	1377	GAGCAAAGCAAAGC	___
COMT1	1268	TTTA,TTA	TTT,TT
COMT1	1420	CTAT	___
COMT1	1421	___	TAT
COMT1	1575	___	T
COMT1	1714	___	TTTTCCCTT
COMT1	1892	ATGA	___
COMT1	1893	___	T
CRE	742	___	GCAG,G
CRE	743	GCAGA	___
CRE	960	TGCTAAGC	___
CRE	964	___	TTAGTGGGA
CRE	1149	GGTA,GG	GGTATTT
CRE	1201	GTTCTATTTTCAGG	GTTCTATTTTCAG
CRE	1435	G	G,GGTCT
CRE	1530	___	AGTTCACC,AGTAAGTTCACC
CRE	1532	TGACAGTTC	___
CRE	2236	GACA	GACAG
CRE	2743	GGGTATG,GCAG	GCAG
CRE	3304	___	CTTTTT
CRE	3332	TAAA	___
CRE	3382	___	GTT
DHN	311	CAGCAGCAG	___
DHN	316	___	GCAG
DHN	385	CGTC,CGTCAGTC,CAGTC	___
DHN	747	___	CAAGAAG
DHN	750	GAAG	___
DIR1	5	___	TTCTTCAGCTTTCCTT
DREB1	5	CAGCGCAACCT,CT	___
DREB1	158	___	GTTTT
DREB1	322	GTTAA,GTAA	___
DREB1	1351	___	TTCTGAATTCATTCTG
DUF1	177	CTC	CT
EXPA	10	___	C,CTGAGGCGAATGC
EXPA	175	GTTCTACCCAGG	___
EXPA	1020	TGCGC	___
EXPA	1029	___	TTT
EXPA	1068	___	TTT
EXPA	1094	TCCC,TTTTCCC,TTTTTCCC	TT,TTT
EXPA	1154	___	CTTT
EXPA	1173	___	CTT
EXPA	1290	___	AAGGAATGGACAGGAA
EXPB	531	___	AA,ACAGA
EXPB	532	AGTCCGTACAG,AGTCAG	___
EXPB	676	CTT	___
EXPB	933	TGTGT	___
EXPB	935	___	TGT
GA20	4	___	TGGCCTTGGCT
GA20	665	GTGTTTCAGGAG	GTGTTTCAGGAGGG,GG
GA20	986	TAACAGG	TGGTAAGG
GATA1	234	CTTATG	___
GATA1	690	CTCGGCC	___
GLU	468	GAGCCGTTTTGT	___
GLU	470	___	GA
GLU	774	GTAATGCTAA,GTAA,GTA	GTAATGCTAAC,GTAC,GTAATGCTAATGCTTCAC
GLU	935	___	GGTACATATG
GLU	936	GTACATATGAACCCAAA,G,GTACATATGAA	___
GLU	1933	___	TTAGTCATAAATCTAGTC
GRAS1	116	AA	___
GRAS1	1962	TTTTATCGTTCATCTT	___
GT	17	___	AGAG
GT	18	GAGGAAA	___
GT	1459	AGTGCTAGTACTTTAC	___
GT_1	7	___	TCTCCCAAATACAAACCT
GT_1	836	AG	___
GT_1	1047	CCAGGTACACAGACAGG,CGCAGG	___
GT_1	1048	___	CTGCTTGCGT,CT
GT_1	1254	TTCTTCTTCTTCTT	___
GT_1	1255	___	TCTTCTTCTTTTTTTCTTCTT
HB	174	TCCTCCT	___
HB	231	TCCC	___
HB	260	___	CAGGTAGG
HB	263	GTAGG	___
HB	274	GGCAG	___
HB	398	GC	___
HB	413	___	GCAGCA
HB	440	GCAGCAGCAGCAG	___
HB	446	___	GCAGCAGCAGCAG
HB	624	___	GTC
HB	625	CTTCATC	___
HB	762	ACCC	___
HB	1156	CTGATATGTTCCT,CT,CCT	___
HB	1159	___	GTACATACTCCGGTCT,GTACGGTCT,G
HB	1270	___	CACAGA
HB	1271	ACGGATC,AC	___
HB	1282	___	CAGATCTA
HB	1767	___	GGTTGAGGAAGCAGTTGAGG
HB1ClassIII	31	TTTT	___
HB1ClassIII	33	___	TT,TTT
HB1ClassIII	175	TTTT	___
HB1ClassIII	179	___	ATTCTTTCT
HB1ClassIII	198	___	CTCTC,CC
HB1ClassIII	202	CTCTCTC	___
HB1ClassIII	312	ACT	___
HB1ClassIII	317	___	TCTCC
HB1ClassIII	601	CTTTTT	___
HB1ClassIII	1315	ATTGC	___
HB1ClassIII	1317	___	GGT
HB1ClassIII	1477	CGTAC,C	CGTAC,CTTGTTTCTTGCAGAC,C
HB1ClassIII	1879	___	GGTGATAATATACA
HB1ClassIII	1962	___	TA,TTTA
HB1ClassIII	2117	___	GC
HB1ClassIII	2194	ATCAGG,AGG	___
HB1ClassIII	2492	___	CAGGTGAG
HB1ClassIII	2493	AGGTGAG,ATCAG	___
HB1ClassIII	2684	TGATG,T	T,TGATG
HB1ClassIII	2758	G	G,GTTTTTATTTTTCCAA
HB1ClassIII	2897	GTGAGGCTTAAGC,GTGAAGC,G	GTGAGGCTTAAGC,GTGAAGC
HB1ClassIII	3326	AAACCCCTCTTCCTTGCA	___
HB1ClassIII	3475	ATCTTGCA,ATTTTCTTGCA	ATCTTG,AGTTTTCTTG
HB1ClassIII	3643	AGA	___
HB1ClassIII	3738	CCTCT	___
HB1ClassIII	4030	___	GCTTGTCTCTTGT
HB1ClassIII	4040	TCCCC	___
HBIclassII	6	___	CTTCCTCCTCCTCCTC
HBIclassII	12	CCTCCTCCTCC	___
HBIclassII	607	ATATTTTGTA	___
HBIclassII	608	___	GATTTTGTAGG
HBIclassII	1157	___	TTTCTTCTT
HCT	53	TTTCTTT	___
HCT	65	TTCTTTC,TTCTTTCTTTC	TTCTTTC
HCT	283	___	AA
HCT	891	TCAT	___
HCT	896	___	GTATT
HCT	1793	___	CG
HCT	2235	AGG	___
HDKNOX1	446	___	TGTGGT
HDKNOX1	449	GTAGG	___
HDKNOX1	570	___	GAATTATTGCAGGAAT
HDKNOX1	573	TTATTGCAGGAAT	___
HDKNOX1	759	___	AGG
HDKNOX1	761	GTATGCAATAGTACTG,G	___
HDKNOX1	1334	___	AAACA
HDKNOX1	1335	AACA	___
HDKNOX1	1425	GCATTATCCC,GCAT	___
HYD	55	AA	___
HYD	194	___	GTCGCAGT
HYD	697	AGG	___
HYD	1319	A	___
HYD	1372	TTC,T	TT
IAA	7	CTGGAGGAAGGAGTTC	___
IAA	298	GGAAC,GTATGTCCAAC	___
IAA	299	___	AAGGAA
IAA	729	AATACTGCAACATACTGC	___
KNOX2	6	CCTCATTCGCCTCC	___
KNOX2	866	GGTATAT,GGT	GGTATATACACA
KNOX2	984	ATGCATGAG	ATGCATGAG,AG
KNOX2	1182	G,GTAGGGGTA	G
KNOX2	1314	G,GTAAG	GT,GTAAC
KNOX2	1448	___	AATGAA
KNOX2	1450	GGTAATTA,GAAG,GGTAAT	___
KNOX2	2063	___	T
KOR	63	___	TCCC
KOR	97	___	A
KOR	246	___	CTCTCTCTCTC
KOR	250	CTCTCTCCC,CTCTCTCTCCC,C	___
KOR	293	CTGCT	___
KOR	300	___	TTCTTCTTCTTC
KOR	305	CCTC	___
KOR	852	___	CTGTAACCCTCT
KOR	853	TTGCAGCTG,T,TTTGCAGCTG	___
KOR	1934	___	ATCTGTA
KOR	1938	CTGTAGATCG	___
KOR	2529	___	AA,AAA
KOR	2709	TTCCTT	___
KOR	2712	___	C
LAC	5	TTGTAACGCTATGCTT	___
LAC	9	___	CTCTATGCTTAAC
LAC	233	___	AA
LAC	234	AGTATGTCTATCTTGACA,A	___
LAC	1045	___	A
LAC	1189	GTGACAAGTCTT,GT	___
LAC	1992	___	TGTTTTACTTTCCCAGTA
LAC	1993	ACTTTCCCAGTA	___
LAC	2131	G,GTGAGTTAACGCG	G
LAC	2335	___	GATA,G
LAC	2480	___	C
LAC	2554	___	ACTCTCT
LAC	2556	TCTCT	___
LAC	2643	GGG	___
LAC	2644	___	GG
LAC	2799	___	ATCTCATCTGCACTCTCA
LAC2	151	TGTACGTCAC	___
LAC2	153	___	TGGTGCAGAT
LAC2	298	___	CGGGC,CGACGGGC
LAC2	305	CACAGGCA	___
LAC2	549	GTA,G	___
LAC2	671	TGCACGCATG,TG	TG,TGCACGCATG
LAC2	1710	___	A,ATATGCTACCGTT
LAC2	1790	___	GTGTTTG
LAC2	1970	___	CCCCCCC
LBD	118	GCGGGAGCGGGAGCGG	___
LBD	867	TAGAG	___
LBD	868	___	AGAG
LBD	919	TT	___
LBD	939	AAAAAAAAA	___
LBD	941	___	AAAAAAAA,AAAAAAA
LBD	1024	AAAATATTTAAATA	___
LEAFY	5	AGCGCGAGAATGGA	___
LEAFY	18	TTCTAACA	___
LEAFY	331	___	GGTACCTTACTCG
LIM1	101	TAAAAAA,TAAAAAAA	___
LIM1	105	___	AAA
LIM1	374	___	TCACACA
LIM1	386	ANA	___
LIM1	406	___	AGAGAGAGAGA
LIM1	408	AGAA,AGAGAGAGAGAA,AGAGAGAGAGAGAA	___
LIM1	543	___	GGTATGC
LIM1	545	TA	___
LIM1	770	ACGTGCAT,AT	AGCAT,ACGTGCAT
LIM1	1297	CAA	___
LIM1	1396	TCGGGACTA,TCGGG,TCGGGA	TCGGGACTG,TCGGG,TC
MAN	905	TAATTG,TG	___
MAN	907	___	ATGATCTTAATTGCA
MAN	1784	CGTTATCTGGGGGCTGGGG	___
MAX	470	TCCGC	___
MAX	1372	AGG	___
MAX	2289	CA	___
MAX	2410	CA	___
MAX	2411	___	A
MAX	2435	___	T
MAX	2436	A	___
MAX	2652	ATCGTCTTCGTCTT	___
MIBP1	671	___	GCG
MIBP1	672	CG	___
MIBP1	866	ATTGT	___
MIBP1	1021	AAG	___
MIBP1	1464	___	CGAG
MIBP1	1721	TA	___
MTS	106	___	GAAAA
MTS	107	AAAA	___
MTS	1071	___	GTCTCTGGGTTATTGCAG,GCAG,G
MTS	1072	GTTATTGCAGAT	___
MTS	1288	___	GTGTGGTTTC
MTS	1677	___	TCGGTATGCATCCTTTCGG
MTS	1679	GTCCTAACAG	___
MTS	2210	GGCGGC	___
MTS	2212	___	CAGT
MYB1	10	TTGTGTGAT	___
MYB1	91	CTCTCT	___
MYB1	94	___	TCTNTCTCT
MYB1	116	TCTCTCTCTCTCTC	___
MYB1	122	___	TTTCTCACA,TCTTTCTCACA,TCACA
MYB1	1381	___	GAAA
MYB2	49	___	GTCACAG
MYB2	200	GGTTAGAGC	___
MYB2	201	___	GTTAGATCC,GTTAGATTCC
MYB2	327	___	ATC
NAM1	90	___	CG
NAM1	282	___	CCGTGCCGTGCCGTGC
NAM1	286	GCCGTGC	___
NAM1	470	CGTGGGCTGC,C	C,CTGC
NAM1	1974	T,TAAACC	TAAACC,T
PAAPA	58	CC	___
PAAPA	685	CTT	___
PAAPA	1135	___	TCTTCTTCTATTTCTCC
PAAPA	1183	GTTTTGGAAGCGATTTTGG	___
PAE	7	___	TTTATCGTTTT
PAE	364	___	CTT
PAE	391	A	___
PAE	499	GCGC	___
PAE	511	___	AGCGAGAG
PAE	523	AGAGG	___
PAE	524	___	GAGAGAGG,GAGAGG,GAG
PAE	834	GGTAG,GTAG	___
PAE	966	GGTATTGGAA	___
PAE	1124	___	TTTTCG
PAE	1549	ATTTGATAATGCA,ATGCA,A	ATAATGCA,ATGCA,A
PAE	1699	___	GATGG
PAE	1837	___	ATTT
PAE	1925	CAGAGA	___
PAE	1926	___	AGAGA
PAE	2073	TGGG	___
PAL	182	GTTCACGTTC	___
PAL	585	___	C
PAL	591	ACA	___
PAL	2358	___	CTT
PAL	2361	T	___
PAL	2555	ATTTTTTTTT	___
PAL	2562	___	TT,TTT
PAL	2971	CCC	___
PG	236	TAA	___
PG	839	___	AAA
PG	840	AA	___
PG	1090	CTGGTGAGTCG	CTGGTCG
PG	1244	CAGGTAG	___
PG	1246	___	GGTAGCTCATTTTC
PG	2282	TT	___
PIP1	400	___	GGTGCAG
PIP1	699	___	TAAG
PIP1	1103	T,TATCT	___
PIP1	1104	___	CT,CTCTCTCTCTATCT,CTCTCTCTCTCTATCT
PL	132	GTATGTCTAAGA	___
POX1	4	___	GTACCTTCAAAG
POX1	247	GTAAGCAAACGT,G	___
POX1	433	CTGGTAAAATCTG,CAAATG	___
POX1	434	___	TAAA
PTM5	83	TATTAG,TAG	___
PTM5	273	___	GTTCGCAAGTTCGCA
RAB	333	___	TACTT
RAB	334	TTATATACTT	___
RAB	486	GTAACCGG,GTAAACCGG	GTAAACC
RAB	564	GATTCTG	___
RAB	1115	TTTCCTTGATACTTCCTTG	___
RAB	1117	___	TCCTTGATACTGACCCTTG
RNS	279	GGTAATTATCTTT,GGTA,GGTAATT	GGTAATTATCTTT,GGT,GGTAATT
RNS	479	GTAAGGTTTCTGAAAT,GTAAT	GTAAGGTTTATGAAA,GTGCAGGAA,G
ROP1	187	AGGAGGAGGAGGAGGGGGAG	___
ROP1	191	___	GGAGGAGGAGGGGGAGCGG
ROP1	208	AGG	___
ROP1	210	___	G,GAAGAGG
ROP1	341	G,GTGAGTAC	GTGAGTAC,G
ROP1	730	AGCGCA,ATCTTAAGCGCA	AGCG,ATCTTGAGCG
ROP1	1221	TT	___
ROP1	1253	___	CCCTCTCTCTCTCT
ROP1	1271	___	CTCTCTCTCTCTCTAT
SAMS	221	TT	TTC,T
SAMS	241	___	CCCGT
SAMS	242	TTTAAACCGT	___
SAMS	1720	___	TT,TTTT,TTT
SAMS	1763	CCCTCAAGTATCCTCAA	___
SBP1	100	TCTCACCA,TA	TCTCACCA
SBP1	179	TTAA	TT
SBP1	1880	___	GAA
SBP1	1881	AA	___
SBP1	1943	G	___
SBP1	2134	___	TC
SCD	7	___	TTTTCGAAGGACGAT
SCD	170	___	AAAAAA,AAAAAAA
SCD	173	AAG	___
SCD	289	___	TCTTGTTATCATAAC,T
SCD	519	TG,TGCAG	TGT
SCD	624	___	TCC,TTTTTCC,TGTTTTTCC
SCD	625	ATTTCCA	___
SCD	779	___	GAGTAAGAAAGTA
SCD	988	A	___
SCD	1241	ATT,ATGTTGTT	ATT
SND1	15	CCT,C	___
SND1	85	___	TT,TTT
SND1	150	CACA	___
SND1	154	___	CACGCACACACAA,CANAA
SND1	659	TAAACCAG	TTTCTAAAAAACCAG
SND1	1678	ACCAAATATCTTCCAAAT	___
SND1	1679	___	CCAAATATCTTCCACAAAT
STM	163	___	CTCTC
STM	166	TC	___
STM	198	GAGAGA	___
STM	324	ATT	___
STM	349	GAGAGAAA,GA	___
STM	350	___	A
STM	369	___	GGAG,G
STM	374	AGAGAGAG,AG	___
STM	459	TTCTCT	___
STM	461	___	CTCT
STM	624	GAGAGAGA	___
STM	831	ACATCATCAACATCATCA	___
STM	991	TNAGGCT	___
STM	1090	AT	___
STM	1095	___	GAAAGA,GAAAGAAAAGC
STM	1351	GGTATTAATTT,GGTACTAATTTAT,GGTACTAATTTATCT	GGTATTAATTTG,GGTATTAATTTATG,G
STM	1597	TTCATCC,TTC	TTCATCC
STM	1800	___	T
STM	1801	CT	___
STM	1861	CTTTT	___
STM	2015	CT	___
STM	2331	A	___
SuSy1	239	___	GTT
SuSy1	710	GGTAA	___
SuSy1	1425	___	GATTTA
SuSy1	1429	CTAT	___
SuSy1	1681	TTT	___
SuSy1	1936	___	GAG
SuSy1	2091	___	AGGGG
SuSy1	2265	CAA	___
SuSy1	2391	___	TAAGGACCAGGA
SuSy1	2528	GACAGG	GTCTTGACAGG,GACAGG
SuSy1	2751	AAA	___
SuSy1	2782	CCCC	___
SuSy1	2783	___	CCC
TUA1	52	CAA	___
TUA1	53	___	ATTT
TUA1	152	ATAT,AT	ATAT
TUA1	243	CTCCG	___
TUA1	250	___	GCC
TUA1	409	___	CAGGTAG,CCACAG
TUA1	410	AGGTAGG	___
TUA1	1790	TT	___
TUA1	2007	___	CATTATGCTGATTA
UBILIG	44	CACAC	___
UBILIG	135	___	C
UBILIG	651	CCTTGC	___
UBILIG	653	___	GGTCAT,G
UBILIG	1426	TCTCT,TCT	___
UBILIG	1428	___	TCT,T
UBILIG	1587	GGTCATCAGGTAC	___
UGDH	10	GGAAAAATAAAAAAA	___
UGDH	159	___	CTCTCTCTCTC
UGDH	163	CTCTCTCTCTCCCTCTCCC	___
UGDH	237	GGTAACTCCCCGT	GGTAAATCCCCGT
UGDH	1868	C	___
UGDH	2136	AATTGCGTTAACATTGC	___
UGT	657	GTATTTCGC	GTATATTCGC,GC
UGT	1615	AACA	___
UXS1	88	GAAG	___
VND6	4	AATTCCCTTTTATCA	___
VND6	580	___	AAATGTGGGCAGAG,AGAG,AAG
VND6	581	AATGTGGGCA	___
VND6	851	___	TACTTGAA,TA
VND6	855	GCAA,GCAAGTAATTAA,GCAAGTAA	___
VND6	1966	___	GG,G,GGG
VND6	1967	GG,GGG,GGGG	___
VND6	2212	TTT,TTTT	TTT,TTTT,TT
VND6	2732	C	___
VND6	3137	AA	___
VND7	105	CTTAAATGGAGCC	CTTAAATGCAGCC
VND7	275	___	ACGCCTGTGTACA
VND7	276	ACGCCTGTGTACAGGG	___
VND7	546	TTACTCCATGTACTG	___
VND7	548	___	AATGTACTGCA
VND7	1503	___	TTG
VND7	1504	TG	___
VND7	1525	TTTTGCTACTTTTTTTGCT	___
WND1	6	___	AACCCA,AGAAGATACCCAACCCA
WND1	1520	___	GTCTTAACCAAAGATCTTAAC
WRKY1	56	GAGAGA	___
WRKY1	59	___	AGA
WRKY1	89	___	GG
WRKY1	227	ATTTTT	___
WRKY1	231	___	TT
WRKY1	325	GGTA,GGT	GGT,GGTA
WRKY1	753	ATCG	___
WRKY1	851	___	TGGTAAGCTTGAGG
WRKY1	853	G	___
WRKY1	1036	ATGCAGATG	___
WRKY1	1038	___	GCAGATG
WRKY1	1914	ATTCA,ATCTTCA,ATTCTTCA	___
WRKY1	1919	___	ATTAA,A
WRKY1	2073	ATGGTTTCGATGCA,A	___
WRKY1	2076	___	GTCACTGTCAGT
WRKY1	2728	TTTTT	___
WUS1	50	___	CCNAC
WUS1	539	TCA	___
XCP	515	___	AGG
XCP	517	GTACCTTTG,G	___
XCP	636	GGTT	___
XTH	5	___	TAGCACCACCACCAT
XTH	413	CAG	___
XTH	415	___	TGTTATGCAGTT
XTH	607	TGTAAGTA	___
XTH	608	___	GTAAGTA
XTH	1073	___	TCG
XYL	232	TAAACT,T	___
XYL	434	ACT,ACTTCCTC	ACTTCCTC,ACT
XYL	486	GAACCA	GAACCAG,G
XYL	813	___	ATGTA
XYL	814	TTACTGCAG,TGT	___
XYL	974	GGTAATAAGA,GGTAAGA,G	GGTAATAAGAG,GAG,GGTAAAGAG
XYL	1327	___	A,AGC
XYL	1502	___	TTTG
XYL	1504	ATTTTGCA	___
XYL	3295	___	TAAAA
XYL	3299	GCC	___
XYL	3368	A	___
Znf1	27	___	TCTCTC
Znf1	120	C	___
Znf1	138	TTTG	___
Znf1	166	TCTC,TC	TCTC
Znf1	532	GATCCAACAG	___
Znf1	746	___	AGGTACAAAAAAATTG
Znf1	747	GGTAC,G,GGTACAAAAAAATTGC	___
Znf1	1001	AGGTAAACATATCTG	___
Znf1	1157	AAGTAAG	___
Znf1	1159	___	GT
Znf1	1523	CTT	___
